# Supplementary material for: Evaluation of the diagnostic performance of laboratory-based c-reactive protein as a triage test for active pulmonary tuberculosis
Source: PLoS One. 2021 Jul 12;16(7):e0254002. doi: 10.1371/journal.pone.0254002 (PMC8274836; doi:10.1371/journal.pone.0254002)
Supplement: S1 Dataset — (XLSX) [file pone.0254002.s014.xlsx]

## Sheet: For analysis
barcode	Country	CountryCode	Age	SP1_FM_RES	SP1_FM_RES_Code	SP1_CONC_FM_RES	SP1_CONC_FM_RES_coded	SP1_Overall	SP2_FM_RES	SP2_FM_RES_Code	SP2_CONC_FM_RES	SP2_CONC_FM_RES_Code	SP2_Overall	SP3_FM_RES	SP3_FM_RES_Code	FU_FM_RES	SP3_FM_DIR_RES	SP1_FM_DIR_RES	S+_Overall	Cult_Res_1	SP1_SC	SP2_SC	SP1_LC	SP2_LC	SP3_SC	SP3_LC	SP1_SC_REP_RESULT	SP2_SC_REP_RESULT	SC_Repeat	SP1_LC_REP_RESULT	SP2_LC_REP_RESULT	LC_Repeat	SC_Overall	LC_Overall	FU	SEX	SexCode	COUGH	Cough_Code	Cough_Dur	EXPECTORATION	Sput_Code	Sput_Dur	HEMOPTYSIS	Haemop_Code	Haemop_Dur	CHEST_PAIN	CP_Code	CP_Dur
01610727402	South Africa	4	36					1			Pos	1	1					Pos	1	1	Pos	Pos	Pos	Pos									1	1		Male	0	Yes	1		Yes	1		No	0		Yes	1
01610714402	South Africa	4	45					0			Neg	0	0			Neg		Neg	0	0	Neg	Neg	Neg	Neg									0	0	Followed up	Female	1	Yes	1		Yes	1		No	0		Yes	1
01610713405	South Africa	4	24					1			Pos	1	1					Pos	1	1	Pos	Pos	Pos	Pos									1	1		Female	1	Yes	1		Yes	1		No	0		Yes	1
01610675402	South Africa	4	42					1			Pos	1	1					Pos	1	1	Pos	Pos	Pos	Pos									1	1		Male	0	Yes	1		Yes	1		No	0		Yes	1
01610666402	South Africa	4	42					1			Pos	1	1					Pos	1	1	Pos	Contaminated/lost	Pos	Pos									1	1		Male	0	Yes	1		Yes	1		No	0		Yes	1
01610665402	South Africa	4	43					1			Pos	1	1					Pos	1	1	Pos	Pos	Pos	Pos									1	1		Male	0	Yes	1		Yes	1		No	0		No	0
01610652402	South Africa	4	31					1			Pos	1	1					Pos	1	1	Neg	Neg	Pos	Pos									0	1		Female	1	Yes	1		Yes	1		No	0		No	0
01610601405	South Africa	4	40					1			Pos	1	1					Pos	1	1	Pos	Pos	Pos	Pos									1	1		Male	0	Yes	1		Yes	1		No	0		Yes	1
01610555404	South Africa	4	18					1			Pos	1	1					Pos	1	1	Pos	Pos	Pos	Pos									1	1		Male	0	Yes	1		Yes	1		Yes	1		Yes	1
01610541402	South Africa	4	35					1			Pos	1	1					Pos	1	1	Pos	Pos	Pos	Pos									1	1		Female	1	Yes	1		Yes	1		No	0		No	0
01610512402	South Africa	4	51					0			Neg	0	0			Neg		Neg	0	0	Neg	Neg	Neg	Neg									0	0	Followed up	Female	1	Yes	1		Yes	1		No	0		Yes	1
01610503404	South Africa	4	39					1			Pos	1	1					Pos	1	1	Pos	Pos	Pos	Pos									1	1	Lost to follow up	Male	0	Yes	1		Yes	1		No	0		Yes	1
01610501402	South Africa	4	43					1			Pos	1	1					Pos	1	1	Pos	Pos	Pos	Pos									1	1	Lost to follow up	Male	0	Yes	1		Yes	1		No	0		Yes	1
01610496402	South Africa	4	25					1			Pos	1	1					Pos	1	1	Pos	Pos	Pos	Pos									1	1		Male	0	Yes	1		Yes	1		No	0		Yes	1
01610497402	South Africa	4	54					0			Pos	1	1					Neg	1	1	Pos	Pos	Pos	Pos									1	1		Male	0	Yes	1		Yes	1		Yes	1		Yes	1
01610495402	South Africa	4	20					1			Pos	1	1					Pos	1	1	Pos	Pos	Pos	Pos									1	1		Female	1	Yes	1		Yes	1		No	0		No	0
01610492402	South Africa	4	60					0			Pos	1	1					Neg	1	1	Pos	Pos	Pos	Pos									1	1		Male	0	Yes	1		Yes	1		No	0		Yes	1
01610487405	South Africa	4	63					1			Pos	1	1					Pos	1	1	Contaminated/lost	Pos	Pos	Pos									1	1		Male	0	Yes	1		Yes	1		No	0		Yes	1
01610485405	South Africa	4	35					0			Pos	1	1					Neg	1	1	Pos	Pos	Pos	Pos									1	1		Male	0	Yes	1		Yes	1		No	0		Yes	1
01610482402	South Africa	4	30					1			Pos	1	1					Pos	1	1	Pos	Pos	Pos	Pos									1	1		Male	0	Yes	1		Yes	1		Yes	1		Yes	1
01610481405	South Africa	4	42					1			Pos	1	1					Pos	1	1	Contaminated/lost	Contaminated/lost	Pos	Pos									0	1		Male	0	Yes	1		Yes	1		No	0		Yes	1
01610475405	South Africa	4	25					1			Pos	1	1					Pos	1	1	Pos	Pos	Pos	Pos									1	1		Male	0	Yes	1		Yes	1		No	0		Yes	1
01610465402	South Africa	4	29					1			Pos	1	1					Pos	1	1	Pos	Pos	Pos	Pos									1	1		Female	1	Yes	1		Yes	1		No	0		Yes	1
01610464405	South Africa	4	28					1			Pos	1	1					Pos	1	1	Pos	Pos	Pos	Pos									1	1		Male	0	Yes	1		Yes	1		No	0		Yes	1
01610466404	South Africa	4	42					0			Neg	0	0					Neg	0	1	Pos	Pos	Pos	Pos									1	1		Male	0	Yes	1		Yes	1		Yes	1		Yes	1
01610462405	South Africa	4	35					1			Pos	1	1					Pos	1	1	Pos	Pos	Pos	Pos									1	1		Male	0	Yes	1		Yes	1		No	0		Yes	1
01610463405	South Africa	4	39					1			Pos	1	1					Pos	1	1	Pos	Pos	Pos	Pos									1	1		Male	0	Yes	1		Yes	1		No	0		No	0
01610458405	South Africa	4	22					1			Pos	1	1					Pos	1	1	Pos	Pos	Pos	Pos									1	1		Male	0	Yes	1		Yes	1		No	0		Yes	1
01610457405	South Africa	4	27					1			Pos	1	1					Pos	1	1	Pos	Contaminated/lost	Pos	Pos									1	1		Male	0	Yes	1		Yes	1		No	0		Yes	1
01610454404	South Africa	4	22					1			Pos	1	1					Pos	1	1	Pos	Pos	Pos	Pos									1	1		Male	0	Yes	1		Yes	1		No	0		No	0
01610452401	South Africa	4	40					0			Neg	0	0					Neg	0	1	Pos	Pos	Pos	Pos									1	1	Lost to follow up	Female	1	Yes	1		Yes	1		No	0		Yes	1
01610447402	South Africa	4	24					1			Pos	1	1					Pos	1	1	Pos	Pos	Pos	Pos									1	1		Male	0	Yes	1		Yes	1		No	0		No	0
01610444402	South Africa	4	27					1			Pos	1	1					Pos	1	1	Pos	Pos	Pos	Pos									1	1		Female	1	Yes	1		Yes	1		No	0		Yes	1
01610441402	South Africa	4	37					1			Pos	1	1					Pos	1	1	Pos	Pos	Pos	Pos									1	1		Male	0	Yes	1		Yes	1		No	0		Yes	1
01610436402	South Africa	4	30					1			Pos	1	1					Pos	1	1	Contaminated/lost	Pos	Pos	Pos									1	1		Female	1	Yes	1		Yes	1		No	0		Yes	1
01610437402	South Africa	4	37					1			Pos	1	1					Pos	1	1	Pos	Pos	Pos	Pos									1	1		Male	0	Yes	1		Yes	1		No	0		No	0
01610411402	South Africa	4	38					1			Pos	1	1					Pos	1	1	Pos	Pos	Pos	Pos									1	1		Male	0	Yes	1		Yes	1		No	0		Yes	1
01610405402	South Africa	4	40					1			Pos	1	1					Pos	1	1	Pos	Pos	Pos	Pos									1	1		Male	0	Yes	1		Yes	1		No	0		Yes	1
01610400402	South Africa	4	31					1			Pos	1	1					Pos	1	1	Pos	Pos	Pos	Pos									1	1		Male	0	Yes	1		Yes	1		No	0		No	0
01610401402	South Africa	4	44					1			Pos	1	1					Pos	1	1	Pos	Pos	Pos	Pos									1	1		Male	0	Yes	1		Yes	1		No	0		No	0
01610393402	South Africa	4	34					1			Pos	1	1					Pos	1	1	Pos	Pos	Pos	Pos									1	1		Male	0	Yes	1		Yes	1		No	0		No	0
01610392402	South Africa	4	28					1			Neg	0	0					Pos	1	1	Pos	Pos	Pos	Pos									1	1		Male	0	Yes	1		Yes	1		No	0		Yes	1
01610389401	South Africa	4	42					0			Neg	0	0					Neg	0	0	Neg	Neg	Pos	Neg									0	1	Followed up	Male	0	Yes	1		Yes	1		Yes	1		Yes	1
01610302402	South Africa	4	39					0			Neg	0	0			Neg		Neg	0	0	Neg	Neg	Neg	Contaminated/lost			0	0	0	0	Contaminated/lost	0	0	0	Followed up	Female	1	Yes	1		Yes	1		No	0		Yes	1
01610297403	South Africa	4	28					1			Neg	0	0					Pos	1	0	Pos	Contaminated/lost	Pos	Contaminated/lost			0	0	0	0	Contaminated/lost	0	1	1	No follow up required	Female	1	Yes	1		Yes	1		No	0		No	0
01610284403	South Africa	4	33					1			Pos	1	1					Pos	1	1	Pos	Pos	Pos	Pos			0	0	0	0	0	0	1	1	No follow up required	Male	0	Yes	1		Yes	1		No	0		Yes	1
01610277403	South Africa	4	46					1			Pos	1	1					Pos	1	1	Pos	Pos	Pos	Pos			0	0	0	0	0	0	1	1	No follow up required	Female	1	Yes	1		Yes	1		No	0		Yes	1
01610266403	South Africa	4	39					0			Neg	0	0			Neg		Neg	0	0	Neg	Neg	Neg	Neg									0	0	Followed up	Female	1	Yes	1		Yes	1		No	0		No	0
01610265402	South Africa	4	47					0			Neg	0	0			Neg		Neg	0	0	Neg	Neg	Neg	Neg									0	0	Followed up	Female	1	Yes	1		Yes	1		No	0		No	0
01610260403	South Africa	4	21					0			Neg	0	0			Neg		Neg	0	0	Neg	Neg	Contaminated/lost	Neg						Contaminated/lost			0	0	Followed up	Male	0	Yes	1		Yes	1		No	0		Yes	1
01610242402	South Africa	4	34					0			Neg	0	0			Neg		Neg	0	0	Neg	Neg	Neg	Neg									0	0	Followed up	Female	1	Yes	1		Yes	1		Yes	1		Yes	1
01610243404	South Africa	4	27					1			Pos	1	1					Pos	1	1	Pos	Pos	Pos	Pos									1	1	No follow up required	Male	0	Yes	1		Yes	1		No	0		Yes	1
01610245402	South Africa	4	24					1			Pos	1	1					Pos	1	1	Pos	Pos	Pos	Pos									1	1	No follow up required	Male	0	Yes	1		Yes	1		No	0		Yes	1
01610238403	South Africa	4	38					1			Pos	1	1					Pos	1	1	Pos	Pos	Pos	Pos									1	1	No follow up required	Female	1	Yes	1		Yes	1		No	0		Yes	1
01610239403	South Africa	4	32					1			Pos	1	1					Pos	1	1	Pos	Pos	Pos	Pos									1	1	No follow up required	Male	0	Yes	1		Yes	1		Yes	1		Yes	1
01610231402	South Africa	4	25					0			Neg	0	0					Neg	0	0	Neg	Neg	Pos	Neg									0	1	No follow up required	Female	1	Yes	1		Yes	1		No	0		No	0
01610209402	South Africa	4	64					0			Neg	0	0			Not done		Neg	0	0	Neg	Neg	Neg	Neg									0	0	Followed up	Male	0	Yes	1		Yes	1		No	0		No	0
01610211402	South Africa	4	40					1			Pos	1	1					Pos	1	1	Pos	Pos	Pos	Pos									1	1	No follow up required	Male	0	Yes	1		Yes	1		No	0		No	0
01610207402	South Africa	4	27					0			Neg	0	0					Neg	0	1	Pos	Pos	Pos	Pos									1	1	No follow up required	Female	1	Yes	1		Yes	1		No	0		Yes	1
01610193404	South Africa	4	46					0			Neg	0	0			Neg		Neg	0	0	Neg	Neg	Neg	Neg									0	0	Followed up	Female	1	Yes	1		Yes	1		No	0		Yes	1
01610183402	South Africa	4	40					0			Neg	0	0			Neg		Neg	0	0	Contaminated/lost	Neg	Contaminated/lost	Neg						Contaminated/lost			0	0	Followed up	Female	1	Yes	1		Yes	1		No	0		No	0
01610184402	South Africa	4	39					0			Neg	0	0			Neg		Neg	0	0	Contaminated/lost	Neg	Neg	Neg									0	0	Followed up	Male	0	Yes	1		Yes	1		No	0		Yes	1
01610144402	South Africa	4	40					0			Neg	0	0			Neg		Neg	0	0	Neg	Neg	Neg	Neg									0	0	Followed up	Male	0	Yes	1		Yes	1		No	0		Yes	1
01610145401	South Africa	4	27					0			Neg	0	0					Neg	0	1	Neg	Neg	Contaminated/lost	Pos						Contaminated/lost			0	1	No follow up required	Male	0	Yes	1		Yes	1		No	0		No	0
01610139401	South Africa	4	31					0			Neg	0	0					Neg	0	1	Pos	Pos	Pos	Pos									1	1	No follow up required	Female	1	Yes	1		Yes	1		Yes	1		Yes	1
01610138403	South Africa	4	32					0			Neg	0	0					Neg	0	1	Pos	Pos	Pos	Pos									1	1	No follow up required	Female	1	Yes	1		Yes	1		No	0		Yes	1
01610127402	South Africa	4	32					0			Neg	0	0					Neg	0	0	Pos	Neg	Pos	Contaminated/lost							Contaminated/lost		1	1	No follow up required	Female	1	Yes	1		Yes	1		No	0		No	0
01610119402	South Africa	4	40					0			Neg	0	0					Neg	0	1	Pos	Pos	Pos	Pos									1	1	No follow up required	Male	0	Yes	1		Yes	1		No	0		Yes	1
01610111402	South Africa	4	31					0			Neg	0	0			Not done		Neg	0	0	Contaminated/lost	Neg	Contaminated/lost	Neg						Contaminated/lost			0	0	Followed up	Male	0	Yes	1		Yes	1		No	0		No	0
01610109401	South Africa	4	39					0			Neg	0	0					Neg	0	0	Neg	Neg	Pos	Neg									0	1	No follow up required	Female	1	Yes	1		Yes	1		No	0		Yes	1
01610107401	South Africa	4	34					0			Neg	0	0					Neg	0	1	Pos	Contaminated/lost	Pos	Pos									1	1	No follow up required	Male	0	Yes	1		Yes	1		No	0		Yes	1
01610102402	South Africa	4	24					0			Neg	0	0			Not done		Neg	0	0	Neg	Neg	Neg	Neg									0	0	Followed up	Male	0	Yes	1		Yes	1		No	0		Yes	1
01610104402	South Africa	4	41					0			Neg	0	0			Neg		Neg	0	1	Pos	Neg	Pos	Pos									1	1	Followed up	Female	1	Yes	1		Yes	1		No	0		Yes	1
01610096406	South Africa	4	58					0			Neg	0	0					Neg	0	0	Neg	Neg	Neg	Neg									0	0	Followed up	Female	1	Yes	1		Yes	1		No	0		Yes	1
01610095405	South Africa	4	56					0			Neg	0	0			Neg		Neg	0	0	Contaminated/lost	Neg	Contaminated/lost	Neg									0	0	Followed up	Female	1	Yes	1		Yes	1		Yes	1		Yes	1
01610092405	South Africa	4	69					0			Neg	0	0			Neg		Neg	0	0	Neg	Neg	Neg	Neg									0	0	Followed up	Female	1	Yes	1		Yes	1		Yes	1		Yes	1
01610093405	South Africa	4	25					0			Neg	0	0					Neg	0	1	Contaminated/lost	Pos	Pos	Pos									1	1	No follow up required	Female	1	Yes	1		Yes	1		No	0		Yes	1
01610089404	South Africa	4	43					0			Neg	0	0			Not done		Neg	0	0	Neg	Neg	Neg	Neg									0	0	Followed up	Female	1	Yes	1		Yes	1		No	0		Yes	1
01610088403	South Africa	4	35					0			Neg	0	0			Neg		Neg	0	0	Neg	Neg	Neg	Neg									0	0	Followed up	Male	0	Yes	1		Yes	1		Yes	1		No	0
01610084404	South Africa	4	54					0			Neg	0	0			Neg		Neg	0	0	Contaminated/lost	Neg	Neg	Neg									0	0	Followed up	Female	1	Yes	1		Yes	1		No	0		Yes	1
01610083404	South Africa	4	28					0			Neg	0	0			Neg		Neg	0	0	Neg	Contaminated/lost	Neg	Neg									0	0	Followed up	Male	0	Yes	1		Yes	1		No	0		Yes	1
01610081402	South Africa	4	32					0			Neg	0	0			Neg		Neg	0	0	Contaminated/lost	Neg	Neg	Neg									0	0	Followed up	Female	1	Yes	1		Yes	1		No	0		Yes	1
01610086404	South Africa	4	34					0			Neg	0	0			Neg		Neg	0	0	Neg	Neg	Neg	Neg									0	0	Followed up	Female	1	Yes	1		Yes	1		No	0		Yes	1
01610085403	South Africa	4	55					0			Neg	0	0			Neg		Neg	0	0	Contaminated/lost	Contaminated/lost	Neg	Neg									0	0	Followed up	Female	1	Yes	1		Yes	1		No	0		Yes	1
01610079403	South Africa	4	41					0			Neg	0	0			Neg		Neg	0	0	Neg	Neg	Neg	Neg									0	0	Followed up	Female	1	Yes	1		Yes	1		No	0		No	0
01610075403	South Africa	4	42					0			Neg	0	0			Not done		Neg	0	0	Neg	Neg	Neg	Neg									0	0	Followed up	Male	0	Yes	1		Yes	1		No	0		Yes	1
01610074403	South Africa	4	39					0			Neg	0	0			Neg		Neg	0	0	Neg	Neg	Neg	Neg									0	0	Followed up	Male	0	Yes	1		Yes	1		No	0		Yes	1
01610065403	South Africa	4	41					0			Neg	0	0			Neg		Neg	0	0	Neg	Neg	Neg	Neg									0	0	Followed up	Female	1	Yes	1		Yes	1		No	0		Yes	1
01610068404	South Africa	4	69					0			Neg	0	0			Neg		Neg	0	0	Neg	Neg	Neg	Neg									0	0	Followed up	Male	0	Yes	1		Yes	1		No	0		No	0
01610066401	South Africa	4	48					0			Neg	0	0			Neg		Neg	0	0	Neg	Neg	Neg	Contaminated/lost							Contaminated/lost		0	0	Followed up	Female	1	Yes	1		Yes	1		Yes	1		Yes	1
01610070404	South Africa	4	42					0			Neg	0	0			Neg		Neg	0	0	Neg	Neg	Neg	Neg									0	0	Followed up	Male	0	Yes	1		Yes	1		No	0		Yes	1
01610067405	South Africa	4	46					0			Neg	0	0			Neg		Neg	0	0	Neg	Neg	Neg	Neg									0	0	Followed up	Female	1	Yes	1		Yes	1		No	0		Yes	1
01610061404	South Africa	4	29					0			Neg	0	0					Neg	0	0	Neg	Neg	Neg	Neg									0	0	Followed up	Female	1	Yes	1		Yes	1		No	0		Yes	1
01610062403	South Africa	4	37					0			Neg	0	0					Neg	0	0	Neg	Neg	Neg	Neg									0	0	Followed up	Female	1	Yes	1		Yes	1		No	0		Yes	1
01610059404	South Africa	4	54					0			Neg	0	0					Neg	0	0	Neg	Neg	Neg	Neg									0	0	Followed up	Female	1	Yes	1		Yes	1		No	0		No	0
01610063405	South Africa	4	27					0			Neg	0	0			Neg		Neg	0	0	Neg	Neg	Neg	Neg									0	0	Followed up	Female	1	Yes	1		Yes	1		No	0		No	0
01610058404	South Africa	4	52					0			Neg	0	0			Neg		Neg	0	0	Neg	Neg	Contaminated/lost	Neg						Contaminated/lost			0	0	Followed up	Female	1	Yes	1		Yes	1		No	0		Yes	1
01610057403	South Africa	4	37					0			Neg	0	0			Neg		Neg	0	0	Neg	Neg	Neg	Neg									0	0	Followed up	Female	1	Yes	1		Yes	1		No	0		Yes	1
01610055406	South Africa	4	27					0			Neg	0	0			Neg		Neg	0	0	Neg	Neg	Neg	Neg									0	0	Followed up	Female	1	Yes	1		Yes	1		No	0		Yes	1
01610052403	South Africa	4	32					0			Neg	0	0			Neg		Neg	0	0	Neg	Neg	Neg	Neg									0	0	Followed up	Male	0	Yes	1		Yes	1		Yes	1		Yes	1
01610051405	South Africa	4	45					0			Neg	0	0			Neg		Neg	0	0	Neg	Neg	Neg	Neg									0	0	Followed up	Female	1	Yes	1		Yes	1		No	0		Yes	1
01610049404	South Africa	4	40					0			Neg	0	0			Neg		Neg	0	0	Pos	Neg	Pos	Neg									1	1	Followed up	Female	1	Yes	1		Yes	1		No	0		Yes	1
01610045403	South Africa	4	46					0			Neg	0	0			Neg		Neg	0	0	Neg	Neg	Neg	Neg									0	0	Followed up	Female	1	Yes	1		Yes	1		No	0		Yes	1
01610043404	South Africa	4	38					0			Neg	0	0			Neg		Neg	0	0	Neg	Neg	Neg	Neg									0	0	Followed up	Female	1	Yes	1		Yes	1		No	0		Yes	1
01610047403	South Africa	4	29					0			Neg	0	0			Neg		Neg	0	0	Neg	Neg	Neg	Neg									0	0	Followed up	Male	0	Yes	1		Yes	1		No	0		Yes	1
01610044404	South Africa	4	35					0			Neg	0	0			Neg		Neg	0	0	Neg	Neg	Neg	Neg									0	0	Followed up	Female	1	Yes	1		Yes	1		No	0		Yes	1
01610046404	South Africa	4	32					0			Neg	0	0					Neg	0	1	Pos	Pos	Pos	Pos									1	1	No follow up required	Female	1	Yes	1		Yes	1		No	0		Yes	1
01610042405	South Africa	4	21					0			Neg	0	0					Neg	0	0	Neg	Neg	Neg	Neg									0	0	Followed up	Male	0	Yes	1		Yes	1		No	0		No	0
01610040404	South Africa	4	48					0			Neg	0	0			Neg		Neg	0	0	Neg	Neg	Neg	Neg									0	0	Followed up	Female	1	Yes	1		Yes	1		No	0		Yes	1
01610039404	South Africa	4	31					0			Neg	0	0			Neg		Neg	0	0	Neg	Neg	Neg	Neg									0	0	Followed up	Female	1	Yes	1		Yes	1		No	0		Yes	1
01610036404	South Africa	4	43					0			Neg	0	0					Neg	0	1	Pos	Pos	Pos	Pos			0	0	0	0	0	0	1	1	No follow up required	Female	1	Yes	1		Yes	1		No	0		Yes	1
01610034405	South Africa	4	30					0			Neg	0	0					Neg	0	0	Neg	Neg	Neg	Neg									0	0	Followed up	Male	0	Yes	1		Yes	1		No	0		No	0
26670298401	Georgia	2	36	Neg	0			0	Neg	0			0	Neg	0				0	0		Neg		Neg	Neg	Pos							0	1	YesYes	Female	1	Yes	1					No	0
26670315403	Georgia	2	48	Pos	1			1	Pos	1			1	Pos	1				1	1		Pos		Pos	Pos	Pos							1	1	YesYes	Female	1	Yes	1					No	0
26670279401	Georgia	2	35	Neg	0			0	Neg	0			0	Neg	0				0	0		Neg		Neg	Contaminated/Lost	Pos							0	1	YesYes	Male	0	Yes	1					Yes	1
26670239401	Georgia	2	18	Neg	0			0	Neg	0			0	Neg	0				0	0		Neg		Neg	Neg	Pos							0	1	YesYes	Female	1	Yes	1					No	0
26670211403	Georgia	2	26	Neg	0			0	Neg	0			0	Neg	0				0	1		Pos		Pos	Pos	Pos							1	1	YesYes	Female	1	Yes	1					No	0
26670207403	Georgia	2	40	Neg	0			0	Neg	0			0	Neg	0				0	1		Neg		Pos	Contaminated/Lost	Pos							0	1	YesYes	Male	0	Yes	1					No	0
26670184402	Georgia	2	26	Neg	0			0	Neg	0			0	Neg	0				0	1		Pos		Pos	Neg	Pos							1	1	YesYes	Male	0	Yes	1					No	0
26670250401	Georgia	2	75	Neg	0			0	Neg	0			0	Neg	0				0	1		Pos		Pos	Pos	Pos							1	1	YesYes	Male	0	Yes	1					No	0
26670225405	Georgia	2	79	Neg	0			0	Pos	1			1	Neg	0				1	1		Pos		Pos	Pos	Pos							1	1	YesYes	Female	1	Yes	1					No	0
26670320401	Georgia	2	56	Pos	1			1	Pos	1			1	Neg	0				1	1		Pos		Pos	Pos	Pos							1	1	YesYes	Male	0	Yes	1					Yes	1
26670319401	Georgia	2	44	Neg	0			0	Pos	1			1	Pos	1				1	1		Pos		Pos	Pos	Pos							1	1	NoNo	Male	0	Yes	1					No	0
26670316403	Georgia	2	37	Pos	1			1	Pos	1			1	Pos	1				1	1		Pos		Pos	Contaminated/Lost	Pos							1	1	YesYes	Female	1	Yes	1					No	0
26670209403	Georgia	2	54	Neg	0			0	Pos	1			1	Pos	1				1	1		Pos		Pos	Pos	Pos							1	1	YesYes	Male	0	Yes	1					Yes	1
26670213403	Georgia	2	39	Pos	1			1	Pos	1			1	Pos	1				1	1		Pos		Pos	Pos	Pos							1	1	YesYes	Male	0	Yes	1					No	0
26670310403	Georgia	2	31	Pos	1			1	Pos	1			1	Pos	1				1	1		Pos		Pos	Pos	Pos							1	1	YesYes	Female	1	Yes	1					No	0
26670178403	Georgia	2	65	Pos	1			1	Pos	1			1	Pos	1				1	1		Pos		Pos	Pos	Pos							1	1	YesYes	Male	0	Yes	1					No	0
26670290401	Georgia	2	55	Pos	1			1	Pos	1			1	Pos	1				1	1		Pos		Pos	Contaminated/Lost	Pos							1	1	NoNo	Male	0	Yes	1					Yes	1
26670183405	Georgia	2	45	Neg	0			0	Neg	0			0	Pos	1				1	1		Pos		Pos	Pos	Pos							1	1	YesYes	Male	0	Yes	1					No	0
26670193403	Georgia	2	53	Pos	1			1	Neg	0			0	Pos	1				1	1		Pos		Pos	Pos	Pos							1	1	YesYes	Male	0	Yes	1					No	0
26670307403	Georgia	2	27	Pos	1			1	Pos	1			1	Pos	1				1	1		Pos		Pos	Pos	Pos							1	1	YesYes	Female	1	Yes	1					No	0
26670196403	Georgia	2	32	Pos	1			1	Pos	1			1	Pos	1				1	1		Pos		Pos	Pos	Pos							1	1	YesYes	Male	0	Yes	1					No	0
26670212403	Georgia	2	23	Neg	0			0	Pos	1			1	Pos	1				1	1		Pos		Pos	Pos	Pos							1	1	YesYes	Male	0	Yes	1					No	0
26670314403	Georgia	2	52	Pos	1			1	Pos	1			1	Pos	1				1	1		Pos		Pos	Pos	Pos							1	1	NoNo	Male	0	Yes	1					No	0
26670216403	Georgia	2	50	Neg	0			0	Pos	1			1						1	1		Pos		Pos	Pos	Pos							1	1	YesYes	Male	0	Yes	1					No	0
26670223401	Georgia	2	42	Pos	1			1	Pos	1			1	Pos	1				1	1		Pos		Pos	Contaminated/Lost	Pos							1	1	NoNo	Male	0	Yes	1					No	0
26670261404	Georgia	2	39	Pos	1			1	Pos	1			1	Pos	1				1	1		Pos		Pos	Pos	Pos							1	1	YesYes	Male	0	Yes	1					No	0
26670288403	Georgia	2	21	Pos	1			1	Pos	1			1	Pos	1				1	1		Pos		Pos	Pos	Pos							1	1	YesYes	Male	0	Yes	1					No	0
01710049402	Cambodia	1	33	Negative	0			0	Negative	0			0			Neg			0	0	Neg	Neg	Neg	Neg									0	0	Followed Up	Male	0	< 2 months	1	2	< 2 weeks	1	1	< 2 weeks	1	1	< 2 weeks	1	1
01710085401	Cambodia	1	56	Negative	0			0	Negative	0			0			Neg			0	0	Neg	Neg	Neg	Neg									0	0	Followed Up	Male	0	< 2 months	1	2	< 2 weeks	1	1	NO	0		NO	0
01710083403	Cambodia	1	38	Negative	0			0	Negative	0			0			Neg			0	0	Neg	Neg	Neg	Neg									0	0	Followed Up	Male	0	= 2 months	1	3	< 2 months	1	2	NO	0		NO	0
01710072401	Cambodia	1	60	Negative	0			0	Negative	0			0			Neg			0	0	Neg	Contaminated/Lost	Contaminated/Lost	Neg									0	0	Followed Up	Male	0	= 2 months	1	3	= 2 months	1	3	NO	0		NO	0
01710081401	Cambodia	1	25	Negative	0			0	Negative	0			0			Neg			0	0	Neg	Neg	Neg	Neg									0	0	Followed Up	Female	1	< 2 months	1	2	< 2 months	1	2	NO	0		NO	0
01710036401	Cambodia	1	44	Negative	0			0	Negative	0			0			Neg			0	0	Neg	Neg	Neg	Neg									0	0	Followed Up	Male	0	< 2 months	1	2	< 2 weeks	1	1	NO	0		NO	0
01710025402	Cambodia	1	27	Negative	0			0	Negative	0			0			Neg			0	0	Neg	Neg	Neg	Neg									0	0	Followed Up	Female	1	< 2 months	1	2	< 2 weeks	1	1	NO	0		NO	0
01710020403	Cambodia	1	38	Negative	0			0	Negative	0			0			Neg			0	0	Neg	Neg	Neg	Neg									0	0	Followed Up	Female	1	< 2 months	1	2	< 2 weeks	1	1	NO	0		NO	0
01710029403	Cambodia	1	35	Negative	0			0	Negative	0			0			Neg			0	0	Neg	Neg	Neg	Neg									0	0	Followed Up	Female	1	< 2 months	1	2	< 2 weeks	1	1	NO	0		NO	0
01710051403	Cambodia	1	25	Negative	0			0	Negative	0			0			Neg			0	0	Neg	Contaminated/Lost	Neg	Neg									0	0	Followed Up	Female	1	< 2 months	1	2	< 2 weeks	1	1	NO	0		NO	0
01710032403	Cambodia	1	33	Negative	0			0	Negative	0			0			Neg			0	0	Neg	Neg	Neg	Neg									0	0	Followed Up	Female	1	< 2 months	1	2	< 2 months	1	2	NO	0		NO	0
01710017401	Cambodia	1	23	Negative	0			0	Negative	0			0			Neg			0	0	Neg	Neg	Neg	Neg									0	0	Followed Up	Male	0	= 2 months	1	3	= 2 months	1	3	NO	0		= 2 months	1	3
01710034402	Cambodia	1	88	Negative	0			0	Negative	0			0			Neg			0	0	Contaminated/Lost	Neg	Neg	Neg									0	0	Followed Up	Female	1	< 2 months	1	2	< 2 months	1	2	< 2 weeks	1	1	NO	0
01710030401	Cambodia	1	47	Negative	0			0	Negative	0			0			Neg			0	0	Neg	Neg	Neg	Neg									0	0	Followed Up	Female	1	= 2 months	1	3	< 2 months	1	2	NO	0		NO	0
01144401401	Vietnam	5	33	Negative	0			0	Negative	0			0			Neg			0	0	Neg	Neg	Neg	Neg									0	0	Followed Up	Male	0	= 2 months	1	3	= 2 months	1	3	NO	0		NO	0
01144399402	Vietnam	5	36	Negative	0			0	Negative	0			0			Neg			0	0	Neg	Contaminated/Lost	Neg	Neg									0	0	Followed Up	Male	0	< 2 weeks	1	1	< 2 weeks	1	1	NO	0		< 2 weeks	1	1
01144400401	Vietnam	5	28	Negative	0			0	Negative	0			0						0	1	Pos	Neg	Pos	Pos									1	1	Followed Up	Female	1	< 2 months	1	2	< 2 months	1	2	< 2 weeks	1	1	NO	0
01144397401	Vietnam	5	38	Negative	0			0	Negative	0			0			Neg			0	0	Neg	Neg	Neg	Neg									0	0	Followed Up	Female	1	< 2 weeks	1	1	< 2 weeks	1	1	NO	0		NO	0
01144396401	Vietnam	5	41	Negative	0			0	Negative	0			0						0	0	Neg	Neg	Neg	Neg									0	0	Followed Up	Male	0	< 2 weeks	1	1	< 2 weeks	1	1	NO	0		NO	0
01710044403	Cambodia	1	46	Negative	0			0	Negative	0			0			Neg			0	0	Neg	Neg	Neg	Neg									0	0	Followed Up	Female	1	< 2 months	1	2	< 2 weeks	1	1	< 2 weeks	1	1	= 2 months	1	3
01144389401	Vietnam	5	39	Negative	0			0	Negative	0			0			Neg			0	0	Neg	Neg	Neg	Neg									0	0	Followed Up	Male	0	< 2 weeks	1	1	< 2 weeks	1	1	NO	0		NO	0
01710033403	Cambodia	1	21	Negative	0			0	Negative	0			0			Neg			0	0	Neg	Neg	Neg	Neg									0	0	Followed Up	Female	1	= 2 months	1	3	< 2 weeks	1	1	NO	0		NO	0
01144383401	Vietnam	5	31	Negative	0			0	Negative	0			0			Neg			0	0	Neg	Neg	Neg	Neg									0	0	Followed Up	Male	0	< 2 weeks	1	1	< 2 weeks	1	1	< 2 weeks	1	1	NO	0
01610786403	South Africa	4	32					0			Neg	0	0			Neg		Neg	0	0	Neg	Neg	Neg	Neg									0	0	Followed up	Male	0	Yes	1		Yes	1		No	0		No	0
01144377402	Vietnam	5	59	Negative	0			0	Negative	0			0			Neg			0	0	Neg	Neg	Contaminated/Lost	Neg									0	0	Followed Up	Female	1	< 2 weeks	1	1	< 2 weeks	1	1	NO	0		NO	0
01018638401	Peru	3	63			Neg	0	0			Neg	0	0						0	0	Neg	Neg	Neg	Neg									0	0	Followed up	Female	1	Yes	1		Yes	1		No	0		Yes	1
01018637401	Peru	3	64			Neg	0	0			Neg	0	0						0	0	Neg	Neg	Neg	Neg									0	0	Followed up	Female	1	Yes	1		Yes	1		Yes	1		No	0
01018622401	Peru	3	25			Neg	0	0			Neg	0	0						0	0	Neg	Neg	Neg	Neg									0	0	Followed up	Female	1	Yes	1		Yes	1		No	0		Yes	1
01018628401	Peru	3	37			Neg	0	0			Neg	0	0						0	0	Neg	Neg	Neg	Neg									0	0	Followed up	Female	1	Yes	1		Yes	1		No	0		No	0
01018629401	Peru	3	37			Neg	0	0			Neg	0	0						0	0	Neg	Neg	Neg	Neg									0	0	Followed up	Male	0	Yes	1		Yes	1		No	0		No	0
01018626401	Peru	3	40			Neg	0	0			Neg	0	0						0	0	Neg	Neg	Neg	Neg									0	0	Followed up	Female	1	Yes	1		Yes	1		No	0		Yes	1
01018624401	Peru	3	43			Neg	0	0			Neg	0	0						0	0	Neg	Neg	Neg	Neg									0	0	Followed up	Female	1	Yes	1		Yes	1		No	0		Yes	1
01018627401	Peru	3	43			Neg	0	0			Neg	0	0						0	0	Neg	Neg	Neg	Neg									0	0	Followed up	Female	1	Yes	1		Yes	1		No	0		No	0
01018625401	Peru	3	46			Neg	0	0			Neg	0	0						0	0	Neg	Neg	Neg	Neg									0	0	Followed up	Male	0	Yes	1		Yes	1		No	0		Yes	1
01018634401	Peru	3	37			Neg	0	0			Neg	0	0						0	0	Neg	Neg	Neg	Neg									0	0	Followed up	Female	1	Yes	1		Yes	1		No	0		No	0
01018583401	Peru	3	58			Neg	0	0			Neg	0	0						0	0	Neg	Neg	Neg	Neg									0	0	Followed up	Female	1	Yes	1		Yes	1		No	0		No	0
01018619401	Peru	3	31			Neg	0	0			Neg	0	0						0	0	Neg	Neg	Neg	Neg									0	0	Followed up	Female	1	Yes	1		Yes	1		No	0		No	0
01144378401	Vietnam	5	40	Negative	0			0	Negative	0			0			Neg			0	0	Neg	Neg	Neg	Neg									0	0	Followed Up	Male	0	< 2 months	1	2	< 2 months	1	2	NO	0		NO	0
01710012403	Cambodia	1	19	Negative	0			0	Negative	0			0			Neg			0	0	Neg	Neg	Neg	Neg									0	0	Followed Up	Female	1	< 2 months	1	2	< 2 months	1	2	NO	0		NO	0
01018613401	Peru	3	33			Neg	0	0			Neg	0	0						0	0	Neg	Neg	Neg	Neg									0	0	Followed up	Female	1	Yes	1		Yes	1		No	0		No	0
01018615401	Peru	3	33			Neg	0	0			Neg	0	0						0	0	Neg	Neg	Neg	Neg									0	0	Followed up	Female	1	Yes	1		Yes	1		No	0		No	0
01145555401	Vietnam	5	55	Negative	0			0	Negative	0			0			Neg			0	0	Neg	Neg	Neg	Neg									0	0	Followed Up	Male	0	< 2 months	1	2	< 2 months	1	2	NO	0		< 2 weeks	1	1
01018593401	Peru	3	39			Neg	0	0			Neg	0	0						0	0	Neg	Neg	Neg	Neg									0	0	Followed up	Female	1	Yes	1		Yes	1		No	0		Yes	1
01018592401	Peru	3	40			Neg	0	0			Neg	0	0						0	0	Neg	Neg	Neg	Neg									0	0	Followed up	Female	1	Yes	1		Yes	1		Yes	1		Yes	1
01144370401	Vietnam	5	31	Negative	0			0	Negative	0			0						0	1	Neg	Neg	Contaminated/Lost	Pos									0	1	Followed Up	Female	1	= 2 months	1	3	= 2 months	1	3	NO	0		NO	0
01710009401	Cambodia	1	64	Negative	0			0	Negative	0			0			Neg			0	0	Neg	Neg	Neg	Neg									0	0	Followed Up	Female	1	= 2 months	1	3	= 2 months	1	3	NO	0		NO	0
01144362402	Vietnam	5	33	Negative	0			0	Negative	0			0			Neg			0	0	Neg	Neg	Neg	Neg									0	0	Followed Up	Female	1	< 2 weeks	1	1	< 2 weeks	1	1	NO	0		NO	0
01018511401	Peru	3	33			Neg	0	0			Neg	0	0						0	0	Neg	Neg	Neg	Neg									0	0	Followed up	Female	1	Yes	1		No	0		No	0		Yes	1
01144357401	Vietnam	5	41	Negative	0			0	Negative	0			0			Neg			0	0	Neg	Neg	Neg	Neg									0	0	Followed Up	Male	0	< 2 weeks	1	1	< 2 weeks	1	1	NO	0		NO	0
01018485401	Peru	3	35			Neg	0	0			Neg	0	0						0	0	Neg	Neg	Neg	Neg									0	0	Followed up	Male	0	Yes	1		Yes	1		No	0		No	0
01145101403	Vietnam	5	59	Negative	0			0	Negative	0			0			Neg			0	0	Neg	Neg	Neg	Neg									0	0	Followed Up	Male	0	= 2 months	1	3	= 2 months	1	3	NO	0		< 2 weeks	1	1
01145120401	Vietnam	5	53	Negative	0			0	Negative	0			0			Neg			0	0	Neg	Neg	Neg	Neg									0	0	Followed Up	Female	1	< 2 months	1	2	< 2 months	1	2	NO	0		NO	0
01144769402	Vietnam	5	57	Negative	0			0	Negative	0			0			Neg			0	0	Neg	Neg	Neg	Neg									0	0	Followed Up	Male	0	= 2 months	1	3	= 2 months	1	3	NO	0		< 2 weeks	1	1
01145157401	Vietnam	5	73	Negative	0			0	Negative	0			0						0	0	Neg	Neg	Neg	Neg									0	0	Followed Up	Male	0	< 2 weeks	1	1	< 2 weeks	1	1	NO	0		< 2 weeks	1	1
01018496401	Peru	3	47			Neg	0	0			Neg	0	0						0	0	Neg	Neg	Neg	Neg									0	0	Followed up	Female	1	Yes	1		Yes	1		Yes	1		No	0
01018435401	Peru	3	32			Neg	0	0			Neg	0	0						0	0	Neg	Neg	Neg	Neg									0	0	Followed up	Female	1	Yes	1		Yes	1		No	0		No	0
01018483401	Peru	3	51			Neg	0	0			Neg	0	0						0	0	Neg	Neg	Neg	Neg									0	0	Followed up	Female	1	Yes	1		Yes	1		No	0		No	0
01018434401	Peru	3	33			Neg	0	0			Neg	0	0						0	0	Neg	Neg	Neg	Neg									0	0	Followed up	Female	1	Yes	1		Yes	1		No	0		No	0
01145370401	Vietnam	5	38	Negative	0			0	Negative	0			0			Neg			0	0	Neg	Neg	Neg	Neg									0	0	Followed Up	Male	0	< 2 months	1	2	< 2 months	1	2	NO	0		NO	0
01145075401	Vietnam	5	66	Negative	0			0	Negative	0			0			Neg			0	0	Neg	Neg	Neg	Neg									0	0	Followed Up	Male	0	< 2 months	1	2	< 2 months	1	2	NO	0		NO	0
01144765401	Vietnam	5	55	Negative	0			0	Negative	0			0			Neg			0	0	Neg	Neg	Neg	Neg									0	0	Followed Up	Male	0	< 2 months	1	2	< 2 months	1	2	NO	0		NO	0
01145380401	Vietnam	5	30	Negative	0			0	Negative	0			0			Neg			0	0	Neg	Neg	Neg	Neg									0	0	Followed Up	Male	0	< 2 months	1	2	< 2 months	1	2	NO	0		NO	0
01145322401	Vietnam	5	54	Negative	0			0	Negative	0			0			Neg			0	0	Neg	Neg	Neg	Contaminated/Lost									0	0	Followed Up	Male	0	= 2 months	1	3	= 2 months	1	3	NO	0		NO	0
01018493401	Peru	3	32			Neg	0	0			Neg	0	0						0	0	Neg	Neg	Neg	Neg									0	0	Followed up	Female	1	Yes	1		Yes	1		No	0		Yes	1
01018432401	Peru	3	22			Neg	0	0											0	0	Neg		Neg										0	0	Followed up	Male	0	Yes	1		Yes	1		No	0		No	0
01018464401	Peru	3	33			Neg	0	0			Neg	0	0						0	0	Neg	Neg	Neg	Neg									0	0	Followed up	Female	1	Yes	1		Yes	1		No	0		Yes	1
01144350401	Vietnam	5	21	Negative	0			0	Positive	1			1						1	1	Pos	Pos	Pos	Pos									1	1	Followed Up	Female	1	< 2 months	1	2	< 2 months	1	2	NO	0		NO	0
01145331401	Vietnam	5	49	Negative	0			0	Negative	0			0			Neg			0	0	Neg	Neg	Neg	Neg									0	0	Followed Up	Male	0	< 2 months	1	2	< 2 months	1	2	NO	0		NO	0
01018450401	Peru	3	56			Neg	0	0			Neg	0	0						0	0	Neg	Neg	Neg	Neg									0	0	Followed up	Male	0	Yes	1		Yes	1		No	0		No	0
01145362401	Vietnam	5	31	Negative	0			0	Negative	0			0			Neg			0	0	Neg	Neg	Neg	Neg									0	0	Followed Up	Male	0	< 2 months	1	2	< 2 months	1	2	NO	0		NO	0
01145358401	Vietnam	5	63	Negative	0			0	Negative	0			0			Neg			0	0	Neg	Neg	Neg	Contaminated/Lost									0	0	Followed Up	Male	0	< 2 months	1	2	< 2 months	1	2	NO	0		NO	0
01145338401	Vietnam	5	62	Negative	0			0	Negative	0			0			Neg			0	0	Neg	Neg	Neg	Neg									0	0	Followed Up	Female	1	= 2 months	1	3	= 2 months	1	3	NO	0		< 2 weeks	1	1
01145337401	Vietnam	5	63	Negative	0			0	Negative	0			0			Neg			0	0	Neg	Neg	Neg	Neg									0	0	Followed Up	Female	1	< 2 months	1	2	< 2 months	1	2	< 2 weeks	1	1	NO	0
01145324401	Vietnam	5	77	Negative	0			0	Negative	0			0			Neg			0	0	Neg	Neg	Neg	Neg									0	0	Followed Up	Female	1	< 2 months	1	2	< 2 months	1	2	NO	0		NO	0
01145302401	Vietnam	5	60	Negative	0			0	Negative	0			0			Neg			0	0	Neg	Neg	Neg	Neg									0	0	Followed Up	Female	1	= 2 months	1	3	= 2 months	1	3	NO	0		NO	0
01018466401	Peru	3	46			Neg	0	0			Neg	0	0						0	0	Neg	Neg	Neg	Neg									0	0	Followed up	Male	0	Yes	1		Yes	1		No	0		Yes	1
01018458401	Peru	3	23			Neg	0	0			Neg	0	0						0	0	Neg	Neg	Neg	Neg									0	0	Followed up	Female	1	Yes	1		Yes	1		No	0		No	0
01018457401	Peru	3	31			Neg	0	0			Neg	0	0						0	0	Neg	Neg	Neg	Neg									0	0	Followed up	Female	1	Yes	1		Yes	1		No	0		No	0
01018455401	Peru	3	31			Neg	0	0			Neg	0	0						0	0	Neg	Neg	Neg	Neg									0	0	Followed up	Female	1	Yes	1		Yes	1		No	0		No	0
01018468401	Peru	3	32			Neg	0	0			Neg	0	0						0	0	Neg	Neg	Neg	Neg									0	0	Followed up	Female	1	Yes	1		Yes	1		No	0		No	0
01144348401	Vietnam	5	32	Negative	0			0	Positive	1			1						1	1	Pos	Pos	Pos	Pos									1	1	Followed Up	Female	1	= 2 months	1	3	= 2 months	1	3	NO	0		NO	0
01018473401	Peru	3	26			Neg	0	0			Neg	0	0						0	0	Neg	Neg	Contaminated/lost	Neg						Neg		0	0	0	Followed up	Male	0	Yes	1		Yes	1		No	0		Yes	1
01018474401	Peru	3	30			Neg	0	0			Neg	0	0						0	0	Neg	Neg	Neg	Neg									0	0	Followed up	Male	0	Yes	1		Yes	1		No	0		No	0
01018472401	Peru	3	35			Neg	0	0			Neg	0	0						0	0	Neg	Neg	Neg	Neg									0	0	Followed up	Male	0	Yes	1		Yes	1		No	0		Yes	1
01145317401	Vietnam	5	32	Negative	0			0	Negative	0			0			Neg			0	0	Neg	Neg	Neg	Neg									0	0	Followed Up	Female	1	< 2 months	1	2	< 2 months	1	2	NO	0		NO	0
01145306401	Vietnam	5	50	Negative	0			0	Negative	0			0			Neg			0	0	Neg	Neg	Neg	Contaminated/Lost									0	0	Followed Up	Male	0	< 2 months	1	2	< 2 months	1	2	< 2 weeks	1	1	NO	0
01144336401	Vietnam	5	39	Negative	0			0	Negative	0			0			Neg			0	0	Neg	Neg	Neg	Neg									0	0	Followed Up	Male	0	< 2 weeks	1	1	< 2 weeks	1	1	NO	0		NO	0
01145237401	Vietnam	5	22	Negative	0			0	Negative	0			0			Neg			0	0	Neg	Neg	Neg	Neg									0	0	Followed Up	Female	1	< 2 months	1	2	< 2 months	1	2	< 2 weeks	1	1	< 2 weeks	1	1
01145270401	Vietnam	5	62	Negative	0			0	Negative	0			0			Neg			0	0	Neg	Neg	Neg	Neg									0	0	Followed Up	Male	0	= 2 months	1	3	= 2 months	1	3	NO	0		< 2 months	1	2
01144758401	Vietnam	5	77	Negative	0			0	Negative	0			0			Neg			0	0	Neg	Neg	Neg	Neg									0	0	Followed Up	Male	0	< 2 months	1	2	< 2 months	1	2	NO	0		< 2 weeks	1	1
01144757401	Vietnam	5	68	Negative	0			0	Negative	0			0			Neg			0	0	Neg	Neg	Neg	Neg									0	0	Followed Up	Male	0	< 2 months	1	2	< 2 months	1	2	NO	0		NO	0
01018446401	Peru	3	18			Neg	0	0			Neg	0	0						0	0	Neg	Neg	Contaminated/lost	Neg						Neg		0	0	0	Followed up	Male	0	Yes	1		Yes	1		No	0		Yes	1
01018445401	Peru	3	20			Neg	0	0			Neg	0	0						0	0	Neg	Neg	Neg	Neg									0	0	Followed up	Male	0	Yes	1		Yes	1		No	0		Yes	1
01018420401	Peru	3	21			Neg	0	0			Neg	0	0						0	0	Neg	Neg	Neg	Neg									0	0	Followed up	Male	0	Yes	1		Yes	1		Yes	1		Yes	1
01018443401	Peru	3	36			Neg	0	0			Neg	0	0						0	0	Neg	Neg	Neg	Neg									0	0	Followed up	Male	0	Yes	1		Yes	1		No	0		Yes	1
01145284401	Vietnam	5	35	Negative	0			0	Negative	0			0			Neg			0	0	Neg	Neg	Contaminated/Lost	Neg									0	0	Followed Up	Male	0	< 2 months	1	2	< 2 months	1	2	NO	0		NO	0
01145042403	Vietnam	5	34	Negative	0			0	Negative	0			0			Neg			0	0	Neg	Neg	Neg	Neg									0	0	Followed Up	Male	0	< 2 months	1	2	< 2 months	1	2	NO	0		NO	0
01144332403	Vietnam	5	38	Negative	0			0	Negative	0			0						0	0	Neg	Neg	Neg	Neg									0	0	Followed Up	Male	0	< 2 months	1	2	< 2 months	1	2	NO	0		NO	0
01145193401	Vietnam	5	35	Negative	0			0	Negative	0			0			Neg			0	0	Neg	Neg	Neg	Neg									0	0	Followed Up	Male	0	< 2 months	1	2	< 2 months	1	2	NO	0		NO	0
01145248401	Vietnam	5	80	Negative	0			0	Negative	0			0			Neg			0	0	Neg	Neg	Neg	Neg									0	0	Followed Up	Male	0	< 2 months	1	2	< 2 months	1	2	NO	0		< 2 months	1	2
01145098401	Vietnam	5	37	Negative	0			0	Negative	0			0			Neg			0	0	Neg	Neg	Neg	Neg									0	0	Followed Up	Male	0	< 2 months	1	2	< 2 months	1	2	NO	0		NO	0
01144793401	Vietnam	5	55	Negative	0			0	Negative	0			0			Neg			0	0	Neg	Neg	Neg	Neg									0	0	Followed Up	Female	1	< 2 months	1	2	< 2 months	1	2	NO	0		NO	0
26670313401	Georgia	2	56	Neg	0			0	Neg	0			0	Neg	0	Not Done			0	0		Neg		Neg	Neg	Neg							0	0	YesYesFollowed Up	Male	0	Yes	1					No	0
01145211401	Vietnam	5	30	Negative	0			0	Negative	0			0						0	0	Neg	Neg	Neg	Neg									0	0	Followed Up	Female	1	< 2 months	1	2	< 2 months	1	2	NO	0		NO	0
01145144403	Vietnam	5	64	Negative	0			0	Negative	0			0			Neg			0	0	Neg	Neg	Neg	Neg									0	0	Followed Up	Female	1	< 2 months	1	2	< 2 months	1	2	NO	0		NO	0
01145105403	Vietnam	5	48	Negative	0			0	Negative	0			0			Neg			0	0	Neg	Neg	Neg	Neg									0	0	Followed Up	Female	1	< 2 months	1	2	< 2 months	1	2	NO	0		NO	0
01145059401	Vietnam	5	19	Negative	0			0	Negative	0			0			Neg			0	0	Neg	Neg	Neg	Neg									0	0	Followed Up	Male	0	= 2 months	1	3	= 2 months	1	3	NO	0		NO	0
01018426401	Peru	3	24			Neg	0	0			Neg	0	0						0	0	Neg	Neg	Neg	Neg									0	0	Followed up	Female	1	Yes	1		Yes	1		No	0		Yes	1
01018423401	Peru	3	26			Neg	0	0			Neg	0	0						0	0	Neg	Neg	Contaminated/lost	Contaminated/lost						Neg	Neg	0	0	0	Followed up	Female	1	Yes	1		Yes	1		No	0		Yes	1
01018422401	Peru	3	48			Neg	0	0			Neg	0	0						0	0	Neg	Neg	Neg	Neg									0	0	Followed up	Female	1	Yes	1		Yes	1		No	0		Yes	1
01144321401	Vietnam	5	31	Negative	0			0	Negative	0			0						0	1	Neg	Neg	Pos	Pos									0	1	Followed Up	Male	0	< 2 weeks	1	1	< 2 weeks	1	1	NO	0		< 2 weeks	1	1
01145162401	Vietnam	5	35	Negative	0			0	Negative	0			0			Neg			0	0	Neg	Neg	Neg	Neg									0	0	Followed Up	Female	1	< 2 months	1	2	< 2 months	1	2	NO	0		NO	0
01018424401	Peru	3	25			Neg	0	0			Neg	0	0						0	0	Neg	Neg	Neg	Neg									0	0	Followed up	Male	0	Yes	1		Yes	1		No	0		Yes	1
01018400401	Peru	3	56			Neg	0	0			Neg	0	0						0	0	Neg	Neg	Neg	Neg									0	0	Followed up	Female	1	Yes	1		Yes	1		No	0		No	0
01018427401	Peru	3	60			Neg	0	0			Neg	0	0						0	0	Neg	Neg	Neg	Neg									0	0	Followed up	Male	0	Yes	1		Yes	1		No	0		Yes	1
01018268401	Peru	3	22			Pos	1	1			Neg	0	0						1	1	Pos	Pos	Pos	Pos									1	1	Followed up	Female	1	Yes	1		Yes	1		Yes	1		Yes	1
01018366401	Peru	3	42			Neg	0	0			Neg	0	0						0	0	Neg	Neg	Contaminated/lost	Contaminated/lost							Neg	0	0	0	Followed up	Male	0	Yes	1		Yes	1		No	0		No	0
01018319401	Peru	3	30			Neg	0	0			Neg	0	0						0	0	Neg	Neg	Neg	Neg									0	0	Followed up	Male	0	Yes	1		Yes	1		No	0		Yes	1
01018318401	Peru	3	32			Neg	0	0			Neg	0	0						0	0	Neg	Neg	Neg	Neg									0	0	Followed up	Female	1	Yes	1		Yes	1		No	0		Yes	1
01018261401	Peru	3	38			Neg	0	0			Neg	0	0						0	0	Neg	Neg	Neg	Neg									0	0	Followed up	Female	1	Yes	1		Yes	1		Yes	1		Yes	1
01018107401	Peru	3	30			Neg	0	0			Neg	0	0						0	0	Neg	Neg	Neg	Neg									0	0	Followed up	Female	1	Yes	1		Yes	1		No	0		No	0
01018267401	Peru	3	35			Neg	0	0			Neg	0	0						0	0	Neg	Neg	Neg	Neg									0	0	Followed up	Female	1	Yes	1		Yes	1		No	0		Yes	1
01144905401	Vietnam	5	36	Negative	0			0	Negative	0			0			Neg			0	0	Neg	Neg	Neg	Neg									0	0	Followed Up	Female	1	= 2 months	1	3	= 2 months	1	3	NO	0		< 2 months	1	2
01144734401	Vietnam	5	42	Negative	0			0	Negative	0			0			Neg			0	0	Neg	Neg	Neg	Neg									0	0	Followed Up	Female	1	= 2 months	1	3	= 2 months	1	3	NO	0		NO	0
01018317401	Peru	3	41			Neg	0	0			Neg	0	0						0	0	Neg	Neg	Neg	Neg									0	0	Followed up	Male	0	Yes	1		Yes	1		Yes	1		Yes	1
01018049401	Peru	3	33			Neg	0	0			Neg	0	0						0	0	Neg	Neg	Neg	Neg									0	0	Followed up	Female	1	Yes	1		Yes	1		No	0		Yes	1
01018312401	Peru	3	28			Neg	0	0			Neg	0	0						0	0	Neg	Neg	Neg	Neg									0	0	Followed up	Female	1	Yes	1		Yes	1		No	0		Yes	1
01018269401	Peru	3	63			Neg	0	0			Neg	0	0						0	0	Neg	Neg	Neg	Neg									0	0	Followed up	Female	1	Yes	1		Yes	1		No	0		Yes	1
01018247401	Peru	3	57			Neg	0	0			Neg	0	0						0	0	Neg	Neg	Neg	Neg									0	0	Followed up	Female	1	Yes	1		Yes	1		No	0		Yes	1
01018254401	Peru	3	30			Neg	0	0			Neg	0	0						0	0	Neg	Neg	Neg	Neg									0	0	Followed up	Male	0	Yes	1		Yes	1		No	0		Yes	1
01144745401	Vietnam	5	58	Negative	0			0	Negative	0			0			Neg			0	0	Neg	Neg	Neg	Neg									0	0	Followed Up	Male	0	= 2 months	1	3	= 2 months	1	3	NO	0		NO	0
01144742402	Vietnam	5	73	Negative	0			0	Negative	0			0			Neg			0	0	Neg	Neg	Neg	Neg									0	0	Followed Up	Male	0	< 2 months	1	2	< 2 months	1	2	NO	0		NO	0
01144741401	Vietnam	5	74	Negative	0			0	Negative	0			0			Neg			0	0	Neg	Neg	Neg	Neg									0	0	Followed Up	Male	0	= 2 months	1	3	= 2 months	1	3	NO	0		NO	0
01144738401	Vietnam	5	26	Negative	0			0	Negative	0			0			Neg			0	0	Neg	Neg	Neg	Neg									0	0	Followed Up	Male	0	= 2 months	1	3	= 2 months	1	3	< 2 months	1	2	NO	0
01144730401	Vietnam	5	60	Negative	0			0	Negative	0			0			Neg			0	0	Neg	Neg	Neg	Neg									0	0	Followed Up	Female	1	< 2 months	1	2	< 2 months	1	2	NO	0		NO	0
01144974401	Vietnam	5	49	Negative	0			0	Negative	0			0			Neg			0	0	Neg	Neg	Neg	Neg									0	0	Followed Up	Female	1	< 2 months	1	2	< 2 months	1	2	NO	0		< 2 weeks	1	1
01144962403	Vietnam	5	45	Negative	0			0	Negative	0			0			Neg			0	0	Neg	Neg	Neg	Neg									0	0	Followed Up	Male	0	< 2 months	1	2	< 2 months	1	2	NO	0		< 2 months	1	2
01144735401	Vietnam	5	65	Negative	0			0	Negative	0			0			Neg			0	0	Neg	Neg	Neg	Neg									0	0	Followed Up	Male	0	< 2 months	1	2	< 2 months	1	2	NO	0		NO	0
01144996401	Vietnam	5	69	Negative	0			0	Negative	0			0			Neg			0	0	Neg	Neg	Neg	Neg									0	0	Followed Up	Male	0	< 2 months	1	2	< 2 months	1	2	< 2 weeks	1	1	< 2 months	1	2
01144707401	Vietnam	5	53	Negative	0			0	Negative	0			0			Neg			0	0	Neg	Neg	Neg	Neg									0	0	Followed Up	Female	1	= 2 months	1	3	= 2 months	1	3	NO	0		NO	0
01144980401	Vietnam	5	50	Negative	0			0	Negative	0			0			Neg			0	0	Neg	Neg	Neg	Neg									0	0	Followed Up	Female	1	< 2 months	1	2	< 2 months	1	2	NO	0		NO	0
01144731401	Vietnam	5	46	Negative	0			0	Negative	0			0			Neg			0	0	Neg	Neg	Neg	Neg									0	0	Followed Up	Female	1	= 2 months	1	3	= 2 months	1	3	NO	0		NO	0
01144724401	Vietnam	5	52	Negative	0			0	Negative	0			0			Neg			0	0	Neg	Neg	Neg	Neg									0	0	Followed Up	Male	0	= 2 months	1	3	= 2 months	1	3	NO	0		NO	0
01144901401	Vietnam	5	70	Negative	0			0	Negative	0			0			Neg			0	0	Neg	Neg	Neg	Neg									0	0	Followed Up	Female	1	< 2 months	1	2	< 2 months	1	2	NO	0		NO	0
01144719401	Vietnam	5	79	Negative	0			0	Negative	0			0			Neg			0	0	Neg	Neg	Neg	Neg									0	0	Followed Up	Male	0	= 2 months	1	3	= 2 months	1	3	NO	0		NO	0
01144827401	Vietnam	5	34	Negative	0			0	Negative	0			0			Neg			0	0	Neg	Neg	Neg	Neg									0	0	Followed Up	Female	1	< 2 months	1	2	< 2 months	1	2	NO	0		NO	0
01144710401	Vietnam	5	45	Negative	0			0	Negative	0			0			Neg			0	0	Neg	Neg	Neg	Neg									0	0	Followed Up	Female	1	= 2 months	1	3	= 2 months	1	3	NO	0		NO	0
01144831401	Vietnam	5	64	Negative	0			0	Negative	0			0						0	0	Neg	Neg	Neg	Neg									0	0	Followed Up	Female	1	= 2 months	1	3	= 2 months	1	3	NO	0		NO	0
01144709401	Vietnam	5	64	Negative	0			0	Negative	0			0			Neg			0	0	Neg	Neg	Neg	Neg									0	0	Followed Up	Female	1	= 2 months	1	3	= 2 months	1	3	NO	0		NO	0
01144903401	Vietnam	5	54	Negative	0			0	Negative	0			0			Neg			0	0	Neg	Neg	Neg	Neg									0	0	Followed Up	Male	0	< 2 months	1	2	< 2 months	1	2	NO	0		NO	0
01144725401	Vietnam	5	76	Negative	0			0	Negative	0			0			Neg			0	0	Neg	Neg	Neg	Neg									0	0	Followed Up	Male	0	= 2 months	1	3	= 2 months	1	3	NO	0		NO	0
01144854401	Vietnam	5	46	Negative	0			0	Negative	0			0			Neg			0	0	Neg	Neg	Neg	Neg									0	0	Followed Up	Male	0	= 2 months	1	3	= 2 months	1	3	NO	0		< 2 weeks	1	1
01144782401	Vietnam	5	64	Negative	0			0	Negative	0			0			Neg			0	0	Neg	Neg	Neg	Neg									0	0	Followed Up	Male	0	< 2 months	1	2	< 2 months	1	2	NO	0		< 2 months	1	2
01144846401	Vietnam	5	59	Negative	0			0	Negative	0			0			Neg			0	0	Neg	Neg	Neg	Neg									0	0	Followed Up	Male	0	< 2 months	1	2	< 2 months	1	2	< 2 weeks	1	1	< 2 months	1	2
01144700401	Vietnam	5	62	Negative	0			0	Negative	0			0			Neg			0	0	Neg	Neg	Neg	Neg									0	0	Followed Up	Female	1	= 2 months	1	3	= 2 months	1	3	NO	0		< 2 weeks	1	1
01144823401	Vietnam	5	72	Negative	0			0	Negative	0			0			Neg			0	0	Neg	Neg	Neg	Neg									0	0	Followed Up	Female	1	= 2 months	1	3	= 2 months	1	3	< 2 weeks	1	1	< 2 months	1	2
01144702402	Vietnam	5	77	Negative	0			0	Negative	0			0			Neg			0	0	Neg	Neg	Neg	Neg									0	0	Followed Up	Male	0	< 2 months	1	2	< 2 months	1	2	NO	0		NO	0
01144785401	Vietnam	5	36	Negative	0			0	Negative	0			0			Neg			0	0	Neg	Neg	Neg	Neg									0	0	Followed Up	Male	0	< 2 months	1	2	< 2 months	1	2	NO	0		NO	0
01144699401	Vietnam	5	56	Negative	0			0	Negative	0			0			Neg			0	0	Neg	Neg	Neg	Neg									0	0	Followed Up	Male	0	= 2 months	1	3	= 2 months	1	3	NO	0		NO	0
01144697402	Vietnam	5	59	Negative	0			0	Negative	0			0			Neg			0	0	Neg	Neg	Neg	Neg									0	0	Followed Up	Male	0	< 2 months	1	2	< 2 months	1	2	NO	0		NO	0
01144686401	Vietnam	5	82	Negative	0			0	Negative	0			0			Neg			0	0	Neg	Neg	Neg	Neg									0	0	Followed Up	Male	0	= 2 months	1	3	= 2 months	1	3	NO	0		NO	0
01144687402	Vietnam	5	56	Negative	0			0	Negative	0			0			Neg			0	0	Neg	Neg	Neg	Neg									0	0	Followed Up	Male	0	= 2 months	1	3	= 2 months	1	3	NO	0		< 2 weeks	1	1
01144682401	Vietnam	5	64	Negative	0			0	Negative	0			0			Neg			0	0	Neg	Neg	Neg	Neg									0	0	Followed Up	Male	0	= 2 months	1	3	= 2 months	1	3	NO	0		< 2 weeks	1	1
01144678402	Vietnam	5	65	Negative	0			0	Negative	0			0			Neg			0	0	Neg	Neg	Neg	Neg									0	0	Followed Up	Male	0	= 2 months	1	3	= 2 months	1	3	NO	0		NO	0
01144677402	Vietnam	5	54	Negative	0			0	Negative	0			0			Neg			0	0	Neg	Neg	Neg	Neg									0	0	Followed Up	Female	1	= 2 months	1	3	= 2 months	1	3	NO	0		= 2 months	1	3
01144663401	Vietnam	5	56	Negative	0			0	Negative	0			0			Neg			0	0	Neg	Neg	Neg	Neg									0	0	Followed Up	Female	1	< 2 months	1	2	< 2 months	1	2	NO	0		< 2 months	1	2
01144662401	Vietnam	5	80	Negative	0			0	Negative	0			0			Neg			0	0	Neg	Neg	Neg	Neg									0	0	Followed Up	Male	0	< 2 months	1	2	< 2 months	1	2	NO	0		< 2 months	1	2
01018113401	Peru	3	41			Neg	0	0			Neg	0	0						0	0	Neg	Neg	Neg	Neg									0	0	Followed up	Female	1	Yes	1		Yes	1		No	0		Yes	1
01144305403	Vietnam	5	25	Negative	0			0	Negative	0			0			Neg			0	0	Neg	Neg	Neg	Neg									0	0	Followed Up	Male	0	< 2 months	1	2	< 2 weeks	1	1	NO	0		< 2 months	1	2
01018149401	Peru	3	24			Neg	0	0			Neg	0	0						0	0	Neg	Neg	Neg	Neg									0	0	Followed up	Female	1	Yes	1		Yes	1		No	0		No	0
01144658402	Vietnam	5	62	Negative	0			0	Negative	0			0			Neg			0	0	Neg	Neg	Neg	Neg									0	0	Followed Up	Male	0	= 2 months	1	3	= 2 months	1	3	< 2 weeks	1	1	< 2 weeks	1	1
26670272401	Georgia	2	32	Neg	0			0	Neg	0			0	Neg	0	Not Done			0	0		Neg		Neg	Neg	Neg							0	0	YesYesFollowed Up	Male	0	Yes	1					No	0
01144624402	Vietnam	5	68	Negative	0			0	Negative	0			0			Neg			0	0	Neg	Neg	Neg	Neg									0	0	Followed Up	Female	1	< 2 months	1	2	< 2 months	1	2	NO	0		NO	0
01144304401	Vietnam	5	34	Negative	0			0	Negative	0			0			Neg			0	0	Neg	Neg	Neg	Neg									0	0	Followed Up	Female	1	NO	0		< 2 weeks	1	1	NO	0		NO	0
01610575406	South Africa	4	36					0			Neg	0	0			Neg		Neg	0	0	Neg	Neg	Neg	Neg									0	0	Followed up	Male	0	Yes	1		Yes	1		No	0		No	0
01144637401	Vietnam	5	60	Negative	0			0	Negative	0			0			Neg			0	0	Neg	Neg	Neg	Neg									0	0	Followed Up	Male	0	< 2 months	1	2	< 2 months	1	2	NO	0		NO	0
26670281401	Georgia	2	65	Neg	0			0	Neg	0			0	Neg	0	Neg			0	0		Neg		Neg	Neg	Neg							0	0	YesYesFollowed Up	Female	1	Yes	1					No	0
01144638402	Vietnam	5	75	Negative	0			0	Negative	0			0			Neg			0	0	Neg	Neg	Neg	Neg									0	0	Followed Up	Female	1	< 2 months	1	2	< 2 weeks	1	1	< 2 weeks	1	1	NO	0
26670276403	Georgia	2	20	Neg	0			0	Neg	0			0	Neg	0	Neg			0	0		Neg		Neg	Neg	Neg							0	0	YesYesFollowed Up	Female	1	Yes	1					No	0
01144302402	Vietnam	5	28	Negative	0			0	Negative	0			0						0	1	Pos	Pos	Neg	Pos									1	1	Followed Up	Female	1	< 2 weeks	1	1	< 2 weeks	1	1	NO	0		NO	0
26670270401	Georgia	2	53	Neg	0			0	Neg	0			0	Neg	0	Neg			0	0		Neg		Neg	Neg	Neg							0	0	YesYesFollowed Up	Female	1	Yes	1					No	0
26670273401	Georgia	2	65	Neg	0			0	Neg	0			0	Neg	0	Neg			0	0		Neg		Neg	Neg	Neg							0	0	YesYesFollowed Up	Male	0	Yes	1					No	0
26670267401	Georgia	2	36	Neg	0			0	Neg	0			0	Neg	0	Not Done			0	0		Neg		Neg	Neg	Neg							0	0	YesYesFollowed Up	Male	0	Yes	1					No	0
01018066401	Peru	3	26			Neg	0	0			Neg	0	0						0	0	Neg	Neg	Neg	Neg									0	0	Followed up	Male	0	Yes	1		Yes	1		No	0		No	0
01144307401	Vietnam	5	34	Negative	0			0	Negative	0			0						0	0	Pos	Neg	Pos	Neg									1	1	Followed Up	Male	0	< 2 weeks	1	1	< 2 weeks	1	1	NO	0		< 2 weeks	1	1
01018112401	Peru	3	22			Neg	0	0			Neg	0	0						0	0	Neg	Neg	Neg	Neg									0	0	Followed up	Male	0	Yes	1		Yes	1		Yes	1		Yes	1
26670194401	Georgia	2	38	Neg	0			0	Neg	0			0	Neg	0	Not Done			0	0		Contaminated/Lost		Neg	Neg	Neg							0	0	YesYesFollowed Up	Male	0	Yes	1					No	0
26670206403	Georgia	2	64	Neg	0			0	Neg	0			0	Neg	0	Not Done			0	0		Neg		Neg	Contaminated/Lost	Neg							0	0	YesYesFollowed Up	Female	1	Yes	1					No	0
26670222401	Georgia	2	54	Neg	0			0	Neg	0			0	Neg	0	Not Done			0	0		Neg		Neg	Neg	Neg							0	0	YesYesFollowed Up	Male	0	Yes	1					No	0
26670200401	Georgia	2	43	Neg	0			0	Neg	0			0	Neg	0	Not Done			0	0		Contaminated/Lost		Neg	Neg	Neg							0	0	YesYesFollowed Up	Male	0	Yes	1					No	0
01018071401	Peru	3	47			Neg	0	0			Neg	0	0						0	0	Contaminated/lost	Neg	Contaminated/lost	Neg						Neg		0	0	0	Followed up	Male	0	Yes	1		Yes	1		No	0		Yes	1
26670202401	Georgia	2	45	Neg	0			0	Neg	0			0	Neg	0	Neg			0	0		Neg		Neg	Neg	Neg							0	0	YesYesFollowed Up	Male	0	Yes	1					No	0
26670233401	Georgia	2	27	Neg	0			0	Neg	0			0	Neg	0	Neg			0	0		Neg		Neg	Neg	Neg							0	0	YesYesFollowed Up	Male	0	Yes	1					No	0
26670180401	Georgia	2	37	Neg	0			0	Neg	0			0	Neg	0	Not Done			0	0		Neg		Neg	Neg	Neg							0	0	YesYesFollowed Up	Male	0	Yes	1					No	0
26670176401	Georgia	2	38	Neg	0			0	Neg	0			0	Neg	0	Neg			0	0		Neg		Neg	Neg	Neg							0	0	YesYesFollowed Up	Male	0	Yes	1					No	0
26670174401	Georgia	2	40	Neg	0			0	Neg	0			0	Neg	0	Neg			0	0		Neg		Neg	Neg	Neg							0	0	YesYesFollowed Up	Male	0	Yes	1					No	0
26670172403	Georgia	2	26	Neg	0			0	Neg	0			0	Neg	0	Neg			0	0		Neg		Neg	Neg	Neg							0	0	YesYesFollowed Up	Male	0	Yes	1					Yes	1
01144250401	Vietnam	5	53	Neg	0	Neg	0	0			Neg	0	0			Neg			0	0	Neg	Neg	Neg	Neg									0	0	Followed up	Male	0	Yes	1		Yes	1		No	0		Yes	1
01144262401	Vietnam	5	24	Neg	0	Neg	0	0			Neg	0	0			Neg			0	0	Neg	Neg	Neg	Neg									0	0	Followed up	Female	1	Yes	1		Yes	1		No	0		Yes	1
01144225401	Vietnam	5	69	Neg	0	Neg	0	0			Neg	0	0			Neg			0	0	Contaminated/lost	Contaminated/lost	Neg	Neg									0	0	Followed up	Female	1	Yes	1		Yes	1		No	0		No	0
01144020401	Vietnam	5	25	Neg	0	Neg	0	0			Neg	0	0			Neg			0	0	Neg	Neg	Neg	Neg									0	0	Followed up	Female	1	Yes	1		Yes	1		No	0		No	0
01144041401	Vietnam	5	63	Neg	0	Neg	0	0			Neg	0	0			Neg			0	0	Neg	Contaminated/lost	Neg	Contaminated/lost									0	0	Followed up	Male	0	Yes	1		Yes	1		Yes	1		Yes	1
01144153401	Vietnam	5	30	Neg	0	Neg	0	0			Neg	0	0			Neg			0	0	Neg	Neg	Neg	Neg									0	0	Followed up	Female	1	Yes	1		Yes	1		No	0		Yes	1
01144115401	Vietnam	5	60	Neg	0	Neg	0	0			Neg	0	0			Neg			0	0	Neg	Neg	Neg	Neg									0	0	Followed up	Female	1	Yes	1		Yes	1		No	0		No	0
01144042401	Vietnam	5	59	Neg	0	Neg	0	0			Neg	0	0			Neg			0	0	Neg	Neg	Neg	Neg									0	0	Followed up	Female	1	Yes	1		Yes	1		No	0		No	0
01014962403	Peru	3	26	Neg	0			0	Neg	0			0	Neg	0	Neg			0	0	Neg	Neg	Neg	Neg									0	0	Followed up	Female	1	Yes	1		Yes	1		No	0		Yes	1
01015054401	Peru	3	46	Neg	0			0	Neg	0			0	Neg	0	Not done			0	0	Neg	Neg	Neg	Neg									0	0	Followed up	Female	1	Yes	1		No	0		No	0		No	0
01015038401	Peru	3	37	Neg	0			0	Neg	0			0	Neg	0	Not done			0	0	Neg	Neg	Neg	Neg									0	0	Followed up	Female	1	Yes	1		Yes	1		No	0		No	0
01015009401	Peru	3	28	Neg	0			0	Neg	0			0	Neg	0	Not done			0	0	Neg	Neg	Neg	Neg									0	0	Followed up	Female	1	Yes	1		Yes	1		No	0		Yes	1
01015008401	Peru	3	54	Neg	0			0	Neg	0			0	Neg	0	Not done			0	0	Contaminated/lost	Neg	Contaminated/lost	Neg						Neg		0	0	0	Followed up	Female	1	Yes	1		Yes	1		No	0		Yes	1
01015022401	Peru	3	18	Neg	0			0	Neg	0			0			Not done			0	0	Neg	Contaminated/lost	Neg	Neg									0	0	Followed up	Female	1	Yes	1		Yes	1		No	0		Yes	1
01014950401	Peru	3	63	Neg	0			0	Neg	0			0	Neg	0	Not done			0	0	Neg	Neg	Neg	Neg									0	0	Followed up	Female	1	Yes	1		Yes	1		No	0		No	0
01014769401	Peru	3	26	Neg	0			0	Neg	0			0			Neg			0	1	Pos	Pos	Pos	Pos									1	1	Followed up	Male	0	Yes	1		Yes	1		No	0		Yes	1
01014767402	Peru	3	48	Pos	1			1	Pos	1			1			Neg			1	1	Contaminated/lost	Contaminated/lost	Pos	Pos									0	1	Followed up	Male	0	Yes	1		Yes	1		No	0		Yes	1
01014793401	Peru	3	21	Neg	0			0	Neg	0			0	Neg	0	Not done			0	0	Neg	Neg	Neg	Neg									0	0	Followed up	Male	0	Yes	1		Yes	1		No	0		Yes	1
01014766402	Peru	3	21	Pos	1			1	Pos	1			1			Pos			1	1	Pos	Pos	Pos	Pos									1	1	Followed up	Female	1	Yes	1		Yes	1		No	0		Yes	1
01014823402	Peru	3	20	Pos	1			1	Pos	1			1	Pos	1	Not done			1	1	Pos	Pos	Pos	Pos									1	1	Followed up	Male	0	Yes	1		No	0		No	0		Yes	1
01014781402	Peru	3	19	Pos	1			1	Pos	1			1			Not done			1	1	Contaminated/lost	Pos	Pos	Pos			Pos		1				1	1	Followed up	Male	0	Yes	1		Yes	1		Yes	1		Yes	1
01014755401	Peru	3	34	Neg	0			0	Neg	0			0	Neg	0	Not done			0	0	Contaminated/lost	Contaminated/lost	Neg	Neg									0	0	Followed up	Female	1	Yes	1		Yes	1		No	0		No	0
01014754401	Peru	3	38	Neg	0			0	Neg	0			0	Neg	0	Not done			0	0	Neg	Contaminated/lost	Neg	Neg									0	0	Followed up	Female	1	Yes	1		Yes	1		No	0		Yes	1
01014803402	Peru	3	21	Neg	0			0	Pos	1			1	Pos	1	Not done			1	1	Pos	Pos	Pos	Pos									1	1	Followed up	Male	0	Yes	1		Yes	1		No	0		Yes	1
01014723402	Peru	3	18	Pos	1			1	Pos	1			1			Neg			1	1	Pos	Pos	Pos	Pos									1	1	Followed up	Male	0	Yes	1		Yes	1		No	0		Yes	1
01014671401	Peru	3	22	Neg	0			0	Neg	0			0			Not done			0	0	Neg	Neg	Neg	Neg									0	0	Followed up	Female	1	Yes	1		Yes	1		No	0		No	0
01014743403	Peru	3	65	Neg	0			0	Neg	0			0			Not done			0	0	Neg	Neg	Neg	Neg									0	0	Followed up	Female	1	Yes	1		Yes	1		No	0		Yes	1
01014742403	Peru	3	25	Neg	0			0	Neg	0			0			Not done			0	0	Neg	Contaminated/lost	Neg	Neg									0	0	Followed up	Female	1	Yes	1		Yes	1		No	0		Yes	1
01014725402	Peru	3	76	Pos	1			1	Pos	1			1			Neg			1	1	Pos	Pos	Pos	Pos									1	1	Followed up	Female	1	Yes	1		Yes	1		No	0		No	0
01014721401	Peru	3	76	Pos	1			1	Pos	1			1			Pos			1	1	Pos	Contaminated/lost	Pos	Pos									1	1	Followed up	Male	0	Yes	1		Yes	1		No	0		No	0
01014762402	Peru	3	19	Pos	1			1	Pos	1			1			Not done			1	1	Pos	Pos	Contaminated/lost	Pos						Pos		1	1	1	Followed up	Male	0	Yes	1		Yes	1		No	0		Yes	1
01014668401	Peru	3	23	Neg	0			0	Neg	0			0			Not done			0	0	Neg	Neg	Neg	Neg									0	0	Followed up	Female	1	Yes	1		Yes	1		No	0		No	0
01014667401	Peru	3	58	Neg	0			0	Neg	0			0			Not done			0	0	Neg	Neg	Neg	Neg									0	0	Followed up	Female	1	Yes	1		Yes	1		Yes	1		Yes	1
01014666401	Peru	3	21	Neg	0			0	Neg	0			0			Not done			0	0	Neg	Neg	Neg	Contaminated/lost									0	0	Followed up	Male	0	Yes	1		Yes	1		Yes	1		Yes	1
01014761401	Peru	3	24	Neg	0			0	Neg	0			0			Not done			0	1	Pos	Pos	Pos	Pos									1	1	Followed up	Male	0	Yes	1		Yes	1		No	0		Yes	1
01014784401	Peru	3	27	Neg	0			0	Neg	0			0			Neg			0	1	Contaminated/lost	Pos	Pos	Pos			Neg		0				1	1	Followed up	Female	1	Yes	1		Yes	1		No	0		No	0
01014707401	Peru	3	26	Neg	0			0	Neg	0			0			Not done			0	0	Pos	Neg	Pos	Neg									1	1	Followed up	Male	0	Yes	1		Yes	1		Yes	1		Yes	1
01014720401	Peru	3	20	Pos	1			1	Pos	1			1			Neg			1	1	Pos	Pos	Pos	Pos									1	1	Followed up	Male	0	Yes	1		Yes	1		Yes	1		No	0
01014663403	Peru	3	21	Neg	0			0	Neg	0			0			Not done			0	0	Neg	Neg	Neg	Neg									0	0	Followed up	Female	1	Yes	1		Yes	1		No	0		Yes	1
01014662401	Peru	3	42	Neg	0			0	Neg	0			0			Not done			0	0	Neg	Neg	Neg	Neg									0	0	Followed up	Female	1	Yes	1		Yes	1		Yes	1		Yes	1
01014640401	Peru	3	56	Neg	0			0	Neg	0			0			Not done			0	0	Neg	Contaminated/lost	Neg	Contaminated/lost				Neg	0				0	0	Followed up	Male	0	Yes	1		Yes	1		No	0		Yes	1
01014627404	Peru	3	45	Pos	1			1	Pos	1			1			Pos			1	1	Pos	Pos	Pos	Pos									1	1	Followed up	Male	0	Yes	1		Yes	1		Yes	1		Yes	1
01014629401	Peru	3	18	Neg	0			0	Neg	0			0			Neg			0	1	Pos	Pos	Pos	Pos									1	1	Followed up	Female	1	Yes	1		Yes	1		No	0		Yes	1
01014681403	Peru	3	21	Neg	0			0	Neg	0			0			Not done			0	0	Neg	Neg	Neg	Neg									0	0	Followed up	Male	0	Yes	1		Yes	1		No	0		No	0
01014661401	Peru	3	19	Neg	0			0	Neg	0			0			Not done			0	0	Neg	Neg	Neg	Neg									0	0	Followed up	Male	0	Yes	1		No	0		No	0		Yes	1
01014659403	Peru	3	46	Neg	0			0	Neg	0			0			Not done			0	0	Contaminated/lost	Neg	Neg	Neg									0	0	Followed up	Female	1	Yes	1		Yes	1		No	0		Yes	1
01014555403	Peru	3	45	Neg	0			0	Neg	0			0			Neg			0	0	Neg	Neg	Neg	Neg									0	0	Followed up	Female	1	Yes	1		Yes	1		No	0		Yes	1
01014636403	Peru	3	47	Neg	0			0	Neg	0			0			Not done			0	0	Neg	Neg	Neg	Neg									0	0	Followed up	Female	1	Yes	1		No	0		Yes	1		Yes	1
01014623404	Peru	3	38	Pos	1			1	Pos	1			1			Neg			1	1	Pos	Pos	Pos	Pos									1	1	Followed up	Male	0	Yes	1		Yes	1		No	0		No	0
01014648401	Peru	3	34	Neg	0			0	Neg	0			0			Not done			0	0	Neg	Neg	Neg	Neg									0	0	Followed up	Male	0	Yes	1		Yes	1		No	0		Yes	1
01014597402	Peru	3	27	Neg	0			0	Neg	0			0			Not done			0	0	Neg	Neg	Neg	Neg									0	0	Followed up	Male	0	Yes	1		Yes	1		No	0		No	0
01014549402	Peru	3	22	Neg	0			0	Neg	0			0			Neg			0	1	Pos	Pos	Neg	Pos									1	1	Followed up	Male	0	Yes	1		Yes	1		No	0		Yes	1
01014592402	Peru	3	36	Neg	0			0	Neg	0			0			Not done			0	0	Neg	Neg	Neg	Neg									0	0	Followed up	Female	1	Yes	1		Yes	1		No	0		No	0
01142097403	Vietnam	5	28	Neg	0			0	Neg	0			0			Neg			0	0	Neg	Neg	Neg	Neg									0	0	Followed up	Male	0	Yes	1		Yes	1		No	0		No	0
01014529401	Peru	3	62	Neg	0			0	Neg	0			0			Not done			0	0	Neg	Neg	Contaminated/lost	Neg						Neg		0	0	0	Followed up	Female	1	Yes	1		Yes	1		No	0		Yes	1
01014488401	Peru	3	39	Neg	0			0	Neg	0			0			Not done			0	0	Neg	Neg	Neg	Neg									0	0	Followed up	Female	1	Yes	1		Yes	1		No	0		Yes	1
01014486401	Peru	3	26	Neg	0			0	Neg	0			0			Not done			0	0	Neg	Neg	Neg	Neg									0	0	Followed up	Female	1	Yes	1		Yes	1		No	0		Yes	1
01014470401	Peru	3	52	Neg	0			0	Neg	0			0			Not done			0	0	Neg	Neg	Neg	Neg									0	0	Followed up	Female	1	Yes	1		Yes	1		Yes	1		No	0
01142137402	Vietnam	5	32	Neg	0			0	Neg	0			0			Neg			0	0	Neg	Neg	Neg	Neg									0	0	Followed up	Female	1	Yes	1		Yes	1		No	0		No	0
01014306402	Peru	3	24	Pos	1			1	Pos	1			1			Not done			1	1	Pos	Pos	Pos	Pos									1	1	Followed up	Female	1	Yes	1		Yes	1		No	0		Yes	1
01014351403	Peru	3	40	Pos	1			1	Pos	1			1			Not done			1	1	Pos	Pos	Pos	Pos									1	1	Followed up	Female	1	Yes	1		Yes	1		No	0		No	0
01014393402	Peru	3	25	Neg	0			0	Neg	0			0			Not done			0	0	Neg	Neg	Neg	Neg									0	0	Followed up	Male	0	Yes	1		No	0		No	0		No	0
01014394402	Peru	3	30	Neg	0			0	Neg	0			0			Not done			0	0	Neg	Neg	Neg	Contaminated/lost							Neg	0	0	0	Followed up	Female	1	Yes	1		No	0		No	0		No	0
01014395402	Peru	3	39	Neg	0			0	Neg	0			0			Not done			0	0	Neg	Neg	Neg	Neg									0	0	Followed up	Male	0	No	0		Yes	1		No	0		No	0
01014392402	Peru	3	27	Neg	0			0	Neg	0			0			Not done			0	0	Neg	Neg	Neg	Neg									0	0	Followed up	Male	0	Yes	1		No	0		No	0		No	0
01014390402	Peru	3	23	Neg	0			0	Neg	0			0			Not done			0	0	Neg	Neg	Neg	Neg									0	0	Followed up	Male	0	Yes	1		Yes	1		No	0		Yes	1
01014385402	Peru	3	58	Neg	0			0	Neg	0			0			Not done			0	0	Neg	Neg	Neg	Neg									0	0	Followed up	Male	0	Yes	1		No	0		No	0		No	0
01014384402	Peru	3	29	Neg	0			0	Neg	0			0			Not done			0	0	Neg	Neg	Neg	Neg									0	0	Followed up	Male	0	No	0		Yes	1		Yes	1		Yes	1
01014383402	Peru	3	30	Neg	0			0	Neg	0			0			Not done			0	0	Neg	Neg	Neg	Neg									0	0	Followed up	Male	0	No	0		No	0		No	0		No	0
01014382402	Peru	3	20	Neg	0			0								Not done			0	0	Neg		Neg										0	0	Followed up	Male	0	Yes	1		Yes	1		No	0		Yes	1
01014381402	Peru	3	44	Neg	0			0	Neg	0			0			Not done			0	0	Neg	Neg	Neg	Neg									0	0	Followed up	Female	1	Yes	1		Yes	1		No	0		Yes	1
01014380402	Peru	3	47	Neg	0			0	Neg	0			0			Not done			0	0	Neg	Neg	Neg	Neg									0	0	Followed up	Female	1	Yes	1		Yes	1		No	0		No	0
01142096406	Vietnam	5	33	Neg	0			0	Neg	0			0			Neg			0	0	Neg	Neg	Neg	Neg									0	0	Followed up	Male	0	Yes	1		Yes	1		No	0		No	0
01142092402	Vietnam	5	33	Neg	0			0	Neg	0			0			Neg			0	0	Neg	Neg	Neg	Neg									0	0	Followed up	Male	0	Yes	1		Yes	1		No	0		Yes	1
01014377403	Peru	3	29	Neg	0			0	Neg	0			0			Not done			0	0	Neg	Neg	Neg	Neg									0	0	Followed up	Female	1	Yes	1		Yes	1		No	0		Yes	1
01014379403	Peru	3	32	Neg	0			0	Neg	0			0			Not done			0	0	Neg	Neg	Neg	Neg									0	0	Followed up	Male	0	Yes	1		No	0		No	0		Yes	1
01014378403	Peru	3	40	Neg	0			0	Neg	0			0			Not done			0	0	Neg	Neg	Neg	Neg									0	0	Followed up	Male	0	Yes	1		Yes	1		No	0		No	0
01014376403	Peru	3	33	Neg	0			0	Neg	0			0			Not done			0	0	Neg	Neg	Neg	Neg									0	0	Followed up	Male	0	Yes	1		Yes	1		No	0		Yes	1
01014375403	Peru	3	54	Neg	0			0	Neg	0			0			Not done			0	0	Neg	Contaminated/lost	Neg	Neg									0	0	Followed up	Male	0	Yes	1		Yes	1		No	0		Yes	1
01014373403	Peru	3	28	Neg	0			0	Neg	0			0			Not done			0	0	Neg	Neg	Neg	Neg									0	0	Followed up	Male	0	No	0		No	0		No	0		No	0
01014372404	Peru	3	29	Neg	0			0	Neg	0			0			Not done			0	0	Neg	Neg	Neg	Neg									0	0	Followed up	Male	0	Yes	1		Yes	1		No	0		No	0
01014371403	Peru	3	38	Neg	0			0	Neg	0			0			Not done			0	0	Neg	Neg	Neg	Neg									0	0	Followed up	Male	0	No	0		No	0		No	0		No	0
01014369403	Peru	3	21	Neg	0			0	Neg	0			0			Not done			0	0	Pos	Neg	Neg	Neg									1	0	Followed up	Male	0	No	0		No	0		No	0		No	0
01014368403	Peru	3	35	Neg	0			0	Neg	0			0			Not done			0	0	Neg	Neg	Neg	Neg									0	0	Followed up	Female	1	No	0		No	0		No	0		No	0
01014362402	Peru	3	32	Neg	0			0	Neg	0			0			Not done			0	0	Neg	Contaminated/lost	Neg	Neg									0	0	Followed up	Male	0	Yes	1		Yes	1		No	0		Yes	1
01014363403	Peru	3	58	Neg	0			0	Neg	0			0			Not done			0	0	Neg	Neg	Neg	Neg									0	0	Followed up	Female	1	Yes	1		Yes	1		No	0		No	0
01014361405	Peru	3	58	Neg	0			0	Neg	0			0			Not done			0	0	Neg	Neg	Neg	Neg									0	0	Followed up	Female	1	No	0		No	0		No	0		No	0
01142033405	Vietnam	5	38	Neg	0			0	Neg	0			0			Neg			0	0	Neg	Neg	Neg	Neg									0	0	Followed up	Male	0	Yes	1		Yes	1		No	0		No	0
01180343402	South Africa	4	55	Neg	0			0	Neg	0			0			Neg			0	0	Neg	Neg	Neg	Neg									0	0	Followed up	Male	0	Yes	1		Yes	1		No	0		No	0
01014187402	Peru	3	56	Neg	0			0	Neg	0			0			Not done			0	0	Neg	Contaminated/lost	Contaminated/lost	Contaminated/lost				Neg	0				0	0	Followed up	Male	0	Yes	1		Yes	1		No	0		No	0
01014199405	Peru	3	40	Neg	0			0	Neg	0			0			Not done			0	0	Neg	Neg	Neg	Neg									0	0	Followed up	Male	0	No	0		No	0		No	0		No	0
01142056403	Vietnam	5	31	Neg	0			0	Neg	0			0			Neg			0	0	Neg	Neg	Neg	Neg									0	0	Followed up	Female	1	Yes	1		Yes	1		No	0		No	0
01142039403	Vietnam	5	28	Neg	0			0	Neg	0			0			Neg			0	0	Neg	Neg	Neg	Neg									0	0	Followed up	Male	0	Yes	1		Yes	1		No	0		Yes	1
01180402403	South Africa	4	48	Neg	0			0	Neg	0			0			Neg			0	0	Neg	Neg	Neg	Neg									0	0	Followed up	Male	0	Yes	1		Yes	1		No	0		Yes	1
01014272406	Peru	3	39	Neg	0			0	Neg	0			0		0	Not done	Neg		0	0	Neg	Neg	Neg	Neg									0	0	Followed up	Male	0	Yes	1		No	0		No	0		Yes	1
01142043403	Vietnam	5	33	Neg	0			0	Neg	0			0			Neg			0	0	Neg	Neg	Neg	Neg									0	0	Followed up	Female	1	Yes	1		Yes	1		No	0		Yes	1
01142035403	Vietnam	5	33	Neg	0			0	Neg	0			0			Neg			0	0	Neg	Neg	Neg	Neg									0	0	Followed up	Male	0	Yes	1		Yes	1		No	0		Yes	1
01142004403	Vietnam	5	29	Neg	0			0	Neg	0			0			Neg			0	0	Neg	Neg	Neg	Neg									0	0	Followed up	Female	1	Yes	1		Yes	1		No	0		Yes	1
01142052403	Vietnam	5	31	Neg	0			0	Neg	0			0			Not done			0	0	Neg	Neg	Neg	Neg									0	0	Followed up	Female	1	Yes	1		Yes	1		No	0		Yes	1
01142059406	Vietnam	5	30	Neg	0			0	Neg	0			0			Neg			0	0	Neg	Neg	Neg	Neg									0	0	Followed up	Female	1	Yes	1		Yes	1		No	0		No	0
01180364403	South Africa	4	35	Neg	0			0	Neg	0			0			Neg			0	0	Neg	Neg	Neg	Neg									0	0	Followed up	Female	1	Yes	1		Yes	1		No	0		Yes	1
01014148403	Peru	3	41	Pos	1			1	Pos	1			1			Not done			1	1	Pos	Pos	Pos	Pos									1	1	Followed up	Female	1	Yes	1		Yes	1		No	0		No	0
01180342402	South Africa	4	31	Neg	0			0	Neg	0			0			Neg			0	0	Neg	Neg	Neg	Neg									0	0	Followed up	Male	0	Yes	1		Yes	1		No	0		Yes	1
01180377403	South Africa	4	32	Neg	0			0	Neg	0			0			Neg			0	0	Neg	Neg	Neg	Neg									0	0	Followed up	Male	0	Yes	1		Yes	1		No	0		No	0
01180365403	South Africa	4	35	Neg	0			0	Neg	0			0			Neg			0	0	Neg	Neg	Neg	Neg									0	0	Followed up	Male	0	Yes	1		Yes	1		No	0		Yes	1
01014229405	Peru	3	49	Neg	0			0	Neg	0			0			Not done			0	0	Neg	Neg	Neg	Neg									0	0	Followed up	Female	1	Yes	1		Yes	1		No	0		Yes	1
01180311404	South Africa	4	25	Neg	0			0	Neg	0			0			Neg			0	0	Neg	Neg	Neg	Neg									0	0	Followed up	Female	1	Yes	1		Yes	1		No	0		No	0
01014227407	Peru	3	50	Neg	0			0	Neg	0			0			Not done			0	0	Neg	Neg	Neg	Neg									0	0	Followed up	Female	1	Yes	1		Yes	1		No	0		Yes	1
01014181407	Peru	3	33	Neg	0			0	Neg	0			0			Not done			0	0	Neg	Neg	Neg	Contaminated/lost									0	0	Followed up	Male	0	Yes	1		No	0		No	0		No	0
01014182406	Peru	3	52	Neg	0			0	Neg	0			0			Not done			0	0	Neg	Neg	Contaminated/lost	Neg									0	0	Followed up	Male	0	No	0		Yes	1		No	0		No	0
01142036403	Vietnam	5	31	Neg	0			0	Neg	0			0			Neg			0	0	Neg	Neg	Neg	Neg									0	0	Followed up	Female	1	Yes	1		Yes	1		Yes	1		Yes	1
01180351402	South Africa	4	33	Neg	0			0	Neg	0			0			Neg			0	0	Neg	Contaminated/lost	Neg	Neg									0	0	Followed up	Male	0	Yes	1		Yes	1		No	0		Yes	1
01180348404	South Africa	4	50	Neg	0			0	Neg	0			0			Neg			0	0	Neg	Neg	Neg	Neg									0	0	Followed up	Male	0	Yes	1		Yes	1		No	0		Yes	1
01014262402	Peru	3	24	Neg	0			0	Neg	0			0			Not done			0	0	Neg	Neg	Neg	Neg									0	0	Followed up	Male	0	Yes	1		Yes	1		No	0		Yes	1
01014091409	Peru	3	24	Neg	0			0	Neg	0			0			Not done			0	0	Neg	Neg	Neg	Neg									0	0	Followed up	Female	1	Yes	1		Yes	1		No	0		Yes	1
01014090405	Peru	3	47	Neg	0			0	Neg	0			0			Not done			0	0	Neg	Neg	Neg	Neg									0	0	Followed up	Male	0	Yes	1		Yes	1		No	0		Yes	1
01180340403	South Africa	4	27	Neg	0			0	Neg	0			0			Neg			0	0	Neg	Contaminated/lost	Contaminated/lost	Neg									0	0	Followed up	Male	0	Yes	1		Yes	1		No	0		Yes	1
01014202405	Peru	3	35	Neg	0			0	Neg	0			0			Not done			0	0	Neg	Neg	Neg	Neg									0	0	Followed up	Female	1	Yes	1		Yes	1		No	0		Yes	1
01014044407	Peru	3	76	Neg	0			0	Neg	0			0			Not done			0	0	Neg	Neg	Neg	Neg									0	0	Followed up	Male	0	Yes	1		Yes	1		No	0		Yes	1
01180317404	South Africa	4	34	Neg	0			0	Neg	0			0			Neg			0	0	Neg	Neg	Neg	Neg									0	0	Followed up	Male	0	Yes	1		Yes	1		No	0		Yes	1
01180314403	South Africa	4	30	Neg	0			0	Neg	0			0			Neg			0	0	Neg	Contaminated/lost	Neg	Neg									0	0	Followed up	Male	0	Yes	1		Yes	1		No	0		Yes	1
01180325404	South Africa	4	31	Neg	0			0	Neg	0			0			Neg			0	0	Neg	Contaminated/lost	Contaminated/lost	Contaminated/lost									0	0	Followed up	Male	0	Yes	1		Yes	1		No	0		Yes	1
01180322404	South Africa	4	43	Neg	0			0	Neg	0			0			Neg			0	0	Neg	Neg	Neg	Neg									0	0	Followed up	Male	0	Yes	1		Yes	1		No	0		Yes	1
01014160404	Peru	3	46	Neg	0			0	Neg	0			0			Not done			0	0	Neg	Neg	Neg	Neg									0	0	Followed up	Female	1	Yes	1		Yes	1		Yes	1		Yes	1
01180371403	South Africa	4	59	Neg	0			0	Neg	0			0			Neg			0	0	Neg	Neg	Neg	Neg									0	0	Followed up	Female	1	Yes	1		Yes	1		No	0		No	0
01180316403	South Africa	4	52	Neg	0			0	Neg	0			0			Neg			0	0	Neg	Neg	Neg	Neg									0	0	Followed up	Male	0	Yes	1		Yes	1		No	0		No	0
01014159404	Peru	3	19	Neg	0			0	Neg	0			0			Not done			0	0	Contaminated/lost	Neg	Neg	Neg									0	0	Followed up	Male	0	Yes	1		Yes	1		No	0		Yes	1
01180372403	South Africa	4	27	Neg	0			0	Neg	0			0			Neg			0	0	Neg	Contaminated/lost	Neg	Neg									0	0	Followed up	Male	0	Yes	1		Yes	1		No	0		Yes	1
01142019403	Vietnam	5	51	Neg	0			0	Neg	0			0			Neg			0	0	Neg	Neg	Neg	Neg									0	0	Followed up	Female	1	Yes	1		Yes	1		No	0		Yes	1
01014146404	Peru	3	20	Neg	0			0	Neg	0			0			Not done			0	0	Neg	Neg	Neg	Neg									0	0	Followed up	Male	0	Yes	1		Yes	1		No	0		No	0
01014143403	Peru	3	34	Neg	0			0	Neg	0			0			Not done			0	0	Neg	Neg	Neg	Contaminated/lost									0	0	Followed up	Male	0	Yes	1		Yes	1		No	0		Yes	1
01180339403	South Africa	4	37	Neg	0			0	Neg	0			0			Not done			0	0	Neg	Neg	Neg	Neg									0	0	Followed up	Male	0	Yes	1		Yes	1		No	0		Yes	1
01014163409	Peru	3	39	Neg	0			0	Neg	0			0			Not done			0	0	Neg	Neg	Neg	Neg									0	0	Followed up	Male	0	Yes	1		Yes	1		No	0		No	0
01014166409	Peru	3	33	Neg	0			0	Neg	0			0			Not done			0	0	Neg	Neg	Neg	Neg									0	0	Followed up	Female	1	Yes	1		No	0		No	0		No	0
01014164407	Peru	3	26	Neg	0			0	Neg	0			0			Not done			0	0	Neg	Neg	Neg	Neg									0	0	Followed up	Male	0	Yes	1		Yes	1		No	0		Yes	1
01014169407	Peru	3	24	Neg	0			0	Neg	0			0			Not done			0	0	Neg	Neg	Neg	Neg									0	0	Followed up	Female	1	Yes	1		Yes	1		No	0		Yes	1
01014170409	Peru	3	36	Neg	0			0	Neg	0			0			Not done			0	0	Neg	Neg	Neg	Neg									0	0	Followed up	Female	1	Yes	1		Yes	1		No	0		No	0
01014165407	Peru	3	41	Neg	0			0	Neg	0			0			Not done			0	0	Neg	Neg	Neg	Neg									0	0	Followed up	Male	0	No	0		No	0		No	0		No	0
01014167408	Peru	3	33	Neg	0			0	Neg	0			0			Not done			0	0	Neg	Neg	Neg	Neg									0	0	Followed up	Male	0	Yes	1		Yes	1		Yes	1		Yes	1
26670317401	Georgia	2	71	Neg	0			0	Neg	0			0	Neg	0				0	1		Neg		Pos	Neg	Neg							0	1	YesYes	Male	0	Yes	1					No	0
01710031403	Cambodia	1	85	Positive	1			1	Positive	1			1						1	1	Pos	Neg	Pos	Pos									1	1	No FU Required	Female	1	< 2 weeks	1	1	< 2 weeks	1	1	NO	0		NO	0
01710035403	Cambodia	1	28	Positive	1			1	Negative	0			0						1	1	Pos	Neg	Pos	Pos									1	1	No FU Required	Female	1	< 2 months	1	2	< 2 weeks	1	1	< 2 weeks	1	1	NO	0
01710027404	Cambodia	1	47	Positive	1			1	Positive	1			1						1	1	Pos	Pos	Pos	Pos									1	1	No FU Required	Female	1	< 2 months	1	2	< 2 months	1	2	NO	0		< 2 months	1	2
01710048403	Cambodia	1	65	Positive	1			1	Positive	1			1						1	1	Pos	Pos	Pos	Pos									1	1	No FU Required	Female	1	< 2 months	1	2	NO	0		NO	0		NO	0
01710002403	Cambodia	1	65	Negative	0			0	Negative	0			0						0	1	Pos	Pos	Pos	Pos									1	1	No FU Required	Male	0	< 2 months	1	2	< 2 months	1	2	NO	0		< 2 weeks	1	1
01710021401	Cambodia	1	72	Negative	0			0	Negative	0			0						0	1	Contaminated/Lost	Contaminated/Lost	Pos	Pos									0	1	No FU Required	Male	0	= 2 months	1	3	< 2 months	1	2	NO	0		< 2 months	1	2
01144353402	Vietnam	5	27	Positive	1			1	Positive	1			1						1	1	Pos	Pos	Pos	Pos									1	1	No FU Required	Female	1	< 2 months	1	2	< 2 months	1	2	NO	0		NO	0
01710065401	Cambodia	1	28	Negative	0			0	Negative	0			0						0	1	Neg	Neg	Neg	Pos									0	1	No FU Required	Female	1	< 2 months	1	2	< 2 weeks	1	1	NO	0		< 2 months	1	2
01144349402	Vietnam	5	34	Positive	1			1	Positive	1			1						1	1	Neg	Pos	Pos	Pos									1	1	No FU Required	Male	0	< 2 months	1	2	< 2 months	1	2	NO	0		NO	0
01710075401	Cambodia	1	53	Positive	1			1	Negative	0			0						1	1	Pos	Pos	Pos	Pos									1	1	No FU Required	Male	0	< 2 months	1	2	< 2 months	1	2	NO	0		NO	0
01144334401	Vietnam	5	39	Negative	0			0	Negative	0			0						0	1	Neg	Pos	Neg	Pos									1	1	Lost to Follow Up	Male	0	= 2 months	1	3	= 2 months	1	3	NO	0		= 2 months	1	3
26670318401	Georgia	2	45	Neg	0			0	Neg	0			0	Neg	0				0	1		Neg		Pos	Neg	Neg							0	1	NoNo	Female	1	Yes	1					No	0
01710099401	Cambodia	1	69	Negative	0			0	Negative	0			0						0	1	Pos	Pos	Pos	Pos									1	1	No FU Required	Male	0	< 2 months	1	2	< 2 months	1	2	< 2 weeks	1	1	< 2 months	1	2
01710077402	Cambodia	1	70	Negative	0			0	Negative	0			0						0	1	Neg	Pos	Pos	Pos									1	1	No FU Required	Male	0	< 2 months	1	2	< 2 months	1	2	NO	0		NO	0
01710001401	Cambodia	1	34	Positive	1			1	Positive	1			1						1	1	Pos	Pos	Pos	Pos									1	1	No FU Required	Female	1	= 2 months	1	3	< 2 months	1	2	< 2 weeks	1	1	= 2 months	1	3
01710053401	Cambodia	1	48	Positive	1			1	Positive	1			1						1	1	Pos	Pos	Pos	Pos									1	1	No FU Required	Male	0	< 2 months	1	2	< 2 months	1	2	< 2 weeks	1	1	NO	0
26670190402	Georgia	2	37	Neg	0			0	Neg	0			0	Neg	0				0	1		Neg		Pos	Neg	Neg							0	1	YesYes	Male	0	Yes	1					Yes	1
01710043402	Cambodia	1		Positive	1			1	Positive	1			1						1	1	Pos	Contaminated/Lost	Pos	Pos									1	1	No FU Required	Male	0	< 2 months	1	2	< 2 weeks	1	1	< 2 weeks	1	1	NO	0
01710074401	Cambodia	1	35	Negative	0			0	Positive	1			1						1	1	Pos	Pos	Pos	Pos									1	1	No FU Required	Female	1	= 2 months	1	3	< 2 months	1	2	NO	0		NO	0
01710037403	Cambodia	1	17	Positive	1			1	Positive	1			1						1	1	Neg	Neg	Pos	Pos									0	1	No FU Required	Female	1	= 2 months	1	3	< 2 weeks	1	1	NO	0		NO	0
01144306401	Vietnam	5	35	Positive	1			1	Positive	1			1						1	1	Pos	Pos	Pos	Pos									1	1	No FU Required	Male	0	< 2 weeks	1	1	< 2 weeks	1	1	NO	0		NO	0
01144380403	Vietnam	5	34	Positive	1			1	Positive	1			1						1	1	Contaminated/Lost	Contaminated/Lost	Pos	Pos									0	1	No FU Required	Male	0	< 2 months	1	2	< 2 months	1	2	< 2 months	1	2	NO	0
01710058401	Cambodia	1	32	Negative	0			0	Negative	0			0						0	1	Contaminated/Lost	Neg	Pos	Pos									0	1	No FU Required	Male	0	< 2 months	1	2	< 2 weeks	1	1	NO	0		NO	0
01710024402	Cambodia	1	67	Negative	0			0	Negative	0			0						0	1	Pos	Pos	Pos	Pos									1	1	No FU Required	Male	0	< 2 months	1	2	< 2 months	1	2	NO	0		< 2 months	1	2
01710073401	Cambodia	1	83	Positive	1			1	Positive	1			1						1	1	Pos	Pos	Pos	Pos									1	1	No FU Required	Male	0	< 2 months	1	2	< 2 weeks	1	1	NO	0		< 2 months	1	2
01144366401	Vietnam	5	33	Positive	1			1	Positive	1			1						1	1	Pos	Pos	Pos	Pos									1	1	No FU Required	Male	0	< 2 months	1	2	< 2 months	1	2	NO	0		< 2 weeks	1	1
01710067401	Cambodia	1	24	Positive	1			1	Positive	1			1						1	1	Neg	Pos	Pos	Pos									1	1	No FU Required	Male	0	< 2 months	1	2	< 2 weeks	1	1	< 2 weeks	1	1	< 2 months	1	2
01710010401	Cambodia	1	26	Positive	1			1	Positive	1			1						1	1	Pos	Pos	Pos	Pos									1	1	No FU Required	Female	1	= 2 months	1	3	= 2 months	1	3	NO	0		NO	0
01144309401	Vietnam	5	38	Positive	1			1	Positive	1			1						1	1	Pos	Pos	Pos	Pos									1	1	No FU Required	Male	0	= 2 months	1	3	= 2 months	1	3	NO	0		= 2 months	1	3
01710014401	Cambodia	1	37	Positive	1			1	Positive	1			1						1	1	Pos	Pos	Pos	Pos									1	1	No FU Required	Male	0	< 2 months	1	2	< 2 months	1	2	NO	0		< 2 weeks	1	1
01710095401	Cambodia	1	50	Negative	0			0	Positive	1			1						1	1	Pos	Pos	Pos	Pos									1	1	No FU Required	Female	1	= 2 months	1	3	< 2 months	1	2	NO	0		< 2 months	1	2
01144351402	Vietnam	5	24	Positive	1			1	Positive	1			1						1	1	Pos	Pos	Pos	Pos									1	1	No FU Required	Male	0	= 2 months	1	3	= 2 months	1	3	NO	0		NO	0
01144369401	Vietnam	5	34	Positive	1			1	Positive	1			1						1	1	Pos	Pos	Pos	Pos									1	1	No FU Required	Male	0	< 2 weeks	1	1	< 2 weeks	1	1	NO	0		NO	0
01144394401	Vietnam	5	29	Positive	1			1	Positive	1			1						1	1	Contaminated/Lost	Pos	Pos	Pos									1	1	No FU Required	Male	0	< 2 weeks	1	1	< 2 weeks	1	1	NO	0		< 2 weeks	1	1
01144303401	Vietnam	5	25	Positive	1			1	Positive	1			1						1	1	Pos	Pos	Pos	Pos									1	1	No FU Required	Male	0	< 2 weeks	1	1	< 2 weeks	1	1	NO	0		NO	0
01710055401	Cambodia	1	71	Positive	1			1	Positive	1			1						1	1	Pos	Pos	Pos	Pos									1	1	No FU Required	Male	0	= 2 months	1	3	= 2 months	1	3	< 2 weeks	1	1	< 2 weeks	1	1
01710045401	Cambodia	1	17	Positive	1			1	Positive	1			1						1	1	Pos	Pos	Pos	Pos									1	1	No FU Required	Male	0	< 2 months	1	2	< 2 weeks	1	1	NO	0		< 2 weeks	1	1
01144356401	Vietnam	5	32	Positive	1			1	Positive	1			1						1	1	Pos	Pos	Pos	Pos									1	1	No FU Required	Male	0	< 2 weeks	1	1	< 2 weeks	1	1	NO	0		NO	0
01710038402	Cambodia	1	67	Positive	1			1	Positive	1			1						1	1	Pos	Pos	Pos	Pos									1	1	No FU Required	Female	1	< 2 months	1	2	< 2 months	1	2	< 2 weeks	1	1	< 2 weeks	1	1
01710022401	Cambodia	1	36	Positive	1			1	Positive	1			1						1	1	Pos	Pos	Pos	Pos									1	1	No FU Required	Female	1	< 2 months	1	2	< 2 months	1	2	NO	0		< 2 months	1	2
01144379403	Vietnam	5	32	Positive	1			1	Positive	1			1						1	1	Pos	Pos	Pos	Pos									1	1	No FU Required	Female	1	< 2 weeks	1	1	< 2 weeks	1	1	NO	0		NO	0
01710063401	Cambodia	1	18	Positive	1			1	Positive	1			1						1	1	Contaminated/Lost	Pos	Pos	Pos									1	1	No FU Required	Male	0	< 2 months	1	2	< 2 months	1	2	< 2 weeks	1	1	NO	0
01144391403	Vietnam	5	36	Positive	1			1	Positive	1			1						1	1	Pos	Pos	Pos	Pos									1	1	No FU Required	Male	0	< 2 months	1	2	< 2 months	1	2	NO	0		NO	0
01014518401	Peru	3	37	Neg	0			0	Neg	0			0						0	1	Neg	Neg	Pos	Pos									0	1	No follow up required	Female	1	Yes	1		Yes	1		No	0		No	0
01014198406	Peru	3	24	Neg	0			0	Neg	0			0						0	0	Pos	Neg	Pos	Neg									1	1	No follow up required	Male	0	Yes	1		No	0		No	0		No	0
01014154405	Peru	3	33	Pos	1			1	Pos	1			1						1	1	Pos	Pos	Pos	Pos									1	1	No follow up required	Female	1	Yes	1		Yes	1		No	0		Yes	1
01018549401	Peru	3	43			Neg	0	0			Pos	1	1						1	0	Pos	Pos	Pos	Contaminated/lost							Pos	1	1	1		Male	0	Yes	1		Yes	1		No	0		Yes	1
01014152404	Peru	3	31	Pos	1			1	Pos	1			1						1	1	Pos	Pos	Pos	Pos									1	1	No follow up required	Female	1	Yes	1		Yes	1		Yes	1		No	0
01014282403	Peru	3	54	Neg	0			0	Neg	0			0		0		Neg		0	1	Pos	Pos	Pos	Pos									1	1	No follow up required	Male	0	Yes	1		Yes	1		No	0		Yes	1
01710047401	Cambodia	1	33	Negative	0			0	Negative	0			0						0	0	Pos	Neg	Pos	Neg									1	1	No FU Required	Female	1	< 2 months	1	2	< 2 months	1	2	< 2 weeks	1	1	NO	0
01710008402	Cambodia	1	61	Negative	0			0	Negative	0			0						0	0	Neg	Neg	Pos	Neg									0	1	No FU Required	Female	1	< 2 months	1	2	< 2 months	1	2	NO	0		< 2 months	1	2
01014527402	Peru	3	19	Neg	0			0	Neg	0			0						0	0	Neg	Neg	Pos	Neg									0	1	No follow up required	Male	0	Yes	1		Yes	1		No	0		No	0
01014786402	Peru	3	20	Pos	1			1	Pos	1			1	Pos	1				1	1	Pos	Contaminated/lost	Pos	Pos									1	1	Lost to follow up	Male	0	Yes	1		Yes	1		No	0		Yes	1
01014449403	Peru	3	20	Neg	0			0	Neg	0			0						0	1	Pos	Pos	Pos	Pos									1	1	No follow up required	Female	1	Yes	1		Yes	1		No	0		Yes	1
01014374405	Peru	3	40	Neg	0			0	Pos	1			1						1	1	Pos	Pos	Pos	Pos									1	1	No follow up required	Male	0	Yes	1		Yes	1		No	0		Yes	1
01014367407	Peru	3	32	Neg	0			0	Pos	1			1						1	1	Pos	Pos	Pos	Pos									1	1	No follow up required	Male	0	Yes	1		Yes	1		No	0		Yes	1
01014366407	Peru	3	35	Pos	1			1	Pos	1			1						1	1	Pos	Pos	Pos	Pos									1	1	No follow up required	Male	0	No	0		Yes	1		No	0		Yes	1
01014060403	Peru	3	19	Pos	1			1	Pos	1			1						1	1	Pos	Pos	Pos	Pos									1	1	No follow up required	Male	0	Yes	1		Yes	1		Yes	1		Yes	1
01710093401	Cambodia	1	53	Negative	0			0	Negative	0			0						0	0	Neg	Neg	Pos	Neg									0	1	No FU Required	Male	0	< 2 months	1	2	< 2 weeks	1	1	NO	0		< 2 months	1	2
01018607401	Peru	3	41			Neg	0	0			Neg	0	0						0	1	Pos	Pos	Pos	Pos									1	1		Female	1	Yes	1		Yes	1		No	0		Yes	1
01018569401	Peru	3	20			Neg	0	0			Neg	0	0						0	1	Pos	Neg	Pos	Pos									1	1		Female	1	Yes	1		Yes	1		Yes	1		Yes	1
01018239401	Peru	3	26			Pos	1	1			Neg	0	0						1	1	Pos	Pos	Pos	Pos									1	1		Male	0	Yes	1		Yes	1		No	0		No	0
01014652401	Peru	3	20	Neg	0			0	Neg	0			0						0	0	Pos	Contaminated/lost	Pos	Contaminated/lost				Neg	0				1	1	No follow up required	Male	0	Yes	1		Yes	1		No	0		Yes	1
01014553401	Peru	3	21	Neg	0			0	Neg	0			0						0	1	Pos	Neg	Pos	Pos									1	1		Female	1	Yes	1		Yes	1		No	0		Yes	1
01014191407	Peru	3	32	Pos	1			1	Pos	1			1						1	1	Pos	Pos	Pos	Pos									1	1	No follow up required	Male	0	Yes	1		Yes	1		No	0		No	0
01014267406	Peru	3	34	Neg	0			0	Neg	0			0						0	1	Pos	Pos	Pos	Pos									1	1	No follow up required	Male	0	Yes	1		Yes	1		Yes	1		Yes	1
01018561401	Peru	3	28			Neg	0	0			Neg	0	0						0	1	Pos	Neg	Pos	Pos									1	1		Male	0	Yes	1		Yes	1		No	0		Yes	1
01014538403	Peru	3	23	Neg	0			0	Neg	0			0						0	1	Pos	Pos	Pos	Pos									1	1	No follow up required	Female	1	Yes	1		Yes	1		No	0		Yes	1
01014254405	Peru	3	46	Pos	1			1	Pos	1			1		1		Pos		1	1	Pos	Pos	Pos	Pos									1	1	No follow up required	Male	0	Yes	1		Yes	1		No	0		Yes	1
01014097402	Peru	3	23	Neg	0			0	Neg	0			0						0	0	Pos	Neg	Pos	Neg									1	1	No follow up required	Female	1	Yes	1		Yes	1		Yes	1		No	0
01018703401	Peru	3	26			Pos	1	1			Neg	0	0						1	1	Pos	Neg	Pos	Pos									1	1		Female	1	Yes	1		Yes	1		No	0		Yes	1
01018584401	Peru	3	30			Pos	1	1			Pos	1	1						1	1	Pos	Pos	Pos	Pos									1	1		Male	0	Yes	1		Yes	1		No	0		Yes	1
01018568401	Peru	3	23			Neg	0	0			Neg	0	0						0	1	Pos	Pos	Pos	Pos									1	1		Male	0	Yes	1		Yes	1		Yes	1		Yes	1
01018557401	Peru	3	24			Neg	0	0			Neg	0	0						0	1	Pos	Pos	Pos	Pos									1	1		Female	1	Yes	1		Yes	1		Yes	1		Yes	1
01018260401	Peru	3	60			Pos	1	1			Pos	1	1						1	1	Pos	Pos	Pos	Pos									1	1		Female	1	Yes	1		Yes	1		No	0		Yes	1
01014365408	Peru	3	53	Pos	1			1	Pos	1			1						1	1	Pos	Pos	Pos	Pos									1	1	No follow up required	Female	1	Yes	1		Yes	1		Yes	1		No	0
01014059405	Peru	3	21	Neg	0			0	Pos	1			1						1	1	Pos	Pos	Pos	Pos									1	1	No follow up required	Male	0	Yes	1		Yes	1		No	0		Yes	1
01014045406	Peru	3	41	Pos	1			1	Pos	1			1						1	1	Pos	Pos	Pos	Pos									1	1	No follow up required	Female	1	Yes	1		Yes	1		No	0		Yes	1
01014310404	Peru	3	19	Pos	1			1	Neg	0			0		0		Neg		1	1	Pos	Pos	Pos	Pos									1	1	No follow up required	Male	0	Yes	1		Yes	1		No	0		No	0
01014214403	Peru	3	28	Pos	1			1	Pos	1			1						1	1	Pos	Pos	Pos	Pos									1	1	No follow up required	Male	0	Yes	1		Yes	1		Yes	1		No	0
01018643401	Peru	3	44			Pos	1	1			Pos	1	1						1	1	Pos	Pos	Pos	Pos									1	1		Female	1	Yes	1		Yes	1		No	0		Yes	1
01018671401	Peru	3	28			Pos	1	1			Pos	1	1						1	1	Pos	Pos	Pos	Pos									1	1		Female	1	Yes	1		Yes	1		No	0		Yes	1
01018506401	Peru	3	19			Pos	1	1			Pos	1	1						1	1	Pos	Pos	Pos	Pos									1	1		Female	1	Yes	1		Yes	1		Yes	1		Yes	1
01018502401	Peru	3	52			Pos	1	1			Pos	1	1						1	1	Pos	Pos	Pos	Pos									1	1		Male	0	Yes	1		Yes	1		Yes	1		Yes	1
01018286401	Peru	3	23			Pos	1	1			Neg	0	0						1	1	Pos	Pos	Pos	Pos									1	1		Female	1	Yes	1		Yes	1		No	0		Yes	1
01014201403	Peru	3	24	Pos	1			1	Pos	1			1						1	1	Pos	Pos	Pos	Pos									1	1	No follow up required	Male	0	Yes	1		Yes	1		Yes	1		Yes	1
01018659401	Peru	3	25			Pos	1	1			Pos	1	1						1	1	Pos	Pos	Pos	Pos									1	1		Male	0	Yes	1		Yes	1		No	0		Yes	1
01018652401	Peru	3	54			Pos	1	1			Pos	1	1						1	1	Pos	Pos	Pos	Pos									1	1		Male	0	Yes	1		Yes	1		Yes	1		Yes	1
01018327401	Peru	3	34			Pos	1	1			Pos	1	1						1	1	Pos	Pos	Pos	Pos									1	1		Male	0	Yes	1		Yes	1		No	0		Yes	1
01018335401	Peru	3	37			Pos	1	1			Pos	1	1						1	1	Pos	Pos	Pos	Pos									1	1		Male	0	Yes	1		Yes	1		Yes	1		Yes	1
01018248401	Peru	3	27			Pos	1	1			Neg	0	0						1	1	Pos	Pos	Pos	Pos									1	1		Female	1	Yes	1		Yes	1		No	0		Yes	1
01144381401	Vietnam	5	38	Negative	0			0	Negative	0			0						0	0	Neg	Pos	Pos	Neg									1	1	Lost to Follow Up	Male	0	< 2 months	1	2	< 2 months	1	2	NO	0		< 2 months	1	2
01018674401	Peru	3	26			Pos	1	1			Pos	1	1						1	1	Pos	Pos	Pos	Pos									1	1		Male	0	Yes	1		Yes	1		Yes	1		Yes	1
01018698401	Peru	3	30			Pos	1	1			Neg	0	0						1	1	Pos	Pos	Pos	Pos									1	1		Male	0	Yes	1		Yes	1		No	0		Yes	1
01018689401	Peru	3	22			Pos	1	1			Neg	0	0						1	0	Pos	Neg	Pos	Neg									1	1		Female	1	Yes	1		Yes	1		Yes	1		Yes	1
01018642401	Peru	3	21			Pos	1	1			Pos	1	1						1	1	Pos	Pos	Pos	Pos									1	1		Male	0	Yes	1		Yes	1		Yes	1		No	0
01018610401	Peru	3	23			Pos	1	1			Pos	1	1						1	1	Pos	Pos	Pos	Pos									1	1		Female	1	Yes	1		Yes	1		No	0		Yes	1
01018417401	Peru	3	24			Pos	1	1			Pos	1	1						1	1	Pos	Neg	Pos	Pos									1	1		Male	0	Yes	1		Yes	1		No	0		No	0
01018412401	Peru	3	32			Pos	1	1			Pos	1	1						1	1	Pos	Pos	Pos	Pos									1	1		Male	0	Yes	1		Yes	1		No	0		Yes	1
01018308401	Peru	3	24			Pos	1	1			Pos	1	1						1	1	Pos	Pos	Pos	Pos									1	1		Male	0	Yes	1		Yes	1		Yes	1		Yes	1
01014964401	Peru	3	29	Pos	1			1	Pos	1			1	Pos	1				1	1	Pos	Pos	Pos	Pos									1	1		Male	0	Yes	1		Yes	1		No	0		Yes	1
01014515403	Peru	3	20	Neg	0			0	Neg	0			0						0	1	Pos	Pos	Pos	Pos									1	1	No follow up required	Male	0	Yes	1		Yes	1		No	0		Yes	1
01014407402	Peru	3	24	Pos	1			1	Pos	1			1						1	1	Pos	Pos	Pos	Pos									1	1	No follow up required	Female	1	Yes	1		Yes	1		Yes	1		Yes	1
01014147403	Peru	3	20	Pos	1			1	Pos	1			1						1	1	Pos	Pos	Pos	Pos									1	1	No follow up required	Male	0	Yes	1		Yes	1		No	0		Yes	1
01014135404	Peru	3	49	Pos	1			1	Pos	1			1						1	1	Pos	Pos	Pos	Pos									1	1	No follow up required	Male	0	Yes	1		Yes	1		No	0		Yes	1
01018704401	Peru	3	34			Pos	1	1			Pos	1	1						1	1	Pos	Pos	Pos	Pos									1	1		Male	0	Yes	1		Yes	1		Yes	1		Yes	1
01018647401	Peru	3	31			Pos	1	1			Pos	1	1						1	0	Pos	Neg	Pos	Neg									1	1		Male	0	Yes	1		Yes	1		No	0		Yes	1
01018550401	Peru	3	20			Pos	1	1			Pos	1	1						1	1	Pos	Pos	Pos	Pos									1	1		Female	1	Yes	1		Yes	1		Yes	1		Yes	1
01018546401	Peru	3	33			Pos	1	1			Pos	1	1						1	1	Pos	Pos	Pos	Pos									1	1		Female	1	Yes	1		No	0		No	0		No	0
01018509401	Peru	3	25			Pos	1	1			Pos	1	1						1	1	Pos	Pos	Pos	Pos									1	1		Male	0	Yes	1		Yes	1		No	0		Yes	1
01018490401	Peru	3	46			Pos	1	1			Pos	1	1						1	1	Pos	Pos	Pos	Pos									1	1		Male	0	Yes	1		Yes	1		No	0		Yes	1
01018328401	Peru	3	52			Pos	1	1			Pos	1	1						1	1	Pos	Pos	Pos	Pos									1	1		Female	1	Yes	1		Yes	1		No	0		Yes	1
01014582402	Peru	3	49	Pos	1			1	Pos	1			1						1	1	Pos	Pos	Pos	Pos									1	1		Male	0	Yes	1		Yes	1		No	0		No	0
01014151404	Peru	3	43	Pos	1			1	Pos	1			1						1	1	Pos	Pos	Pos	Pos									1	1	No follow up required	Male	0	Yes	1		Yes	1		No	0		No	0
01018644401	Peru	3	28			Pos	1	1			Pos	1	1						1	1	Pos	Pos	Pos	Pos									1	1		Female	1	Yes	1		Yes	1		No	0		Yes	1
01018560401	Peru	3	28			Pos	1	1			Pos	1	1						1	1	Pos	Pos	Pos	Pos									1	1		Female	1	Yes	1		Yes	1		No	0		Yes	1
01018398401	Peru	3	41			Pos	1	1			Pos	1	1						1	1	Pos	Pos	Pos	Pos									1	1		Male	0	Yes	1		Yes	1		Yes	1		Yes	1
01018323401	Peru	3	19			Pos	1	1			Pos	1	1						1	1	Pos	Pos	Pos	Pos									1	1		Male	0	Yes	1		Yes	1		No	0		Yes	1
01014764401	Peru	3	46	Pos	1			1	Pos	1			1						1	1	Pos	Pos	Pos	Pos									1	1		Male	0	Yes	1		Yes	1		Yes	1		Yes	1
01014345403	Peru	3	18	Pos	1			1	Pos	1			1						1	1	Pos	Pos	Pos	Pos									1	1	No follow up required	Male	0	Yes	1		Yes	1		No	0		No	0
01014098404	Peru	3	33	Pos	1			1	Pos	1			1						1	1	Pos	Pos	Pos	Pos									1	1	No follow up required	Male	0	Yes	1		Yes	1		No	0		Yes	1
01018541401	Peru	3	38			Pos	1	1			Pos	1	1						1	1	Pos	Pos	Pos	Pos									1	1		Female	1	Yes	1		Yes	1		No	0		Yes	1
01014089404	Peru	3	40	Pos	1			1	Pos	1			1						1	1	Pos	Pos	Pos	Pos									1	1	No follow up required	Male	0	Yes	1		Yes	1		No	0		Yes	1
01018273401	Peru	3	23			Pos	1	1			Pos	1	1						1	1	Pos	Pos	Pos	Pos									1	1		Male	0	Yes	1		Yes	1		No	0		Yes	1
01014735402	Peru	3	18	Pos	1			1	Pos	1			1						1	1	Pos	Pos	Pos	Pos									1	1	Lost to follow up	Male	0	Yes	1		Yes	1		Yes	1		Yes	1
01018655401	Peru	3	33			Pos	1	1			Pos	1	1						1	1	Pos	Pos	Pos	Pos									1	1		Male	0	Yes	1		Yes	1		Yes	1		Yes	1
01018553401	Peru	3	18			Pos	1	1			Pos	1	1						1	1	Pos	Pos	Pos	Pos									1	1		Male	0	Yes	1		Yes	1		Yes	1		Yes	1
01014802402	Peru	3	60	Pos	1			1	Pos	1			1						1	1	Pos	Pos	Pos	Pos									1	1	Lost to follow up	Male	0	Yes	1		Yes	1		Yes	1		Yes	1
01014604401	Peru	3	48	Neg	0			0	Neg	0			0						0	1	Pos	Pos	Pos	Pos									1	1		Male	0	Yes	1		Yes	1		No	0		Yes	1
01014520402	Peru	3	18	Pos	1			1	Pos	1			1						1	1	Pos	Pos	Pos	Pos									1	1	No follow up required	Female	1	Yes	1		Yes	1		No	0		Yes	1
01014391405	Peru	3	23	Pos	1			1	Pos	1			1						1	1	Pos	Pos	Pos	Pos									1	1	No follow up required	Male	0	Yes	1		No	0		No	0		No	0
01018577401	Peru	3	41			Pos	1	1											1	0	Pos		Pos										1	1		Male	0	Yes	1		Yes	1		Yes	1		No	0
01014358405	Peru	3	47	Pos	1			1	Pos	1			1						1	1	Pos	Pos	Pos	Pos									1	1	No follow up required	Male	0	Yes	1		Yes	1		Yes	1		Yes	1
01014099407	Peru	3	30	Pos	1			1	Pos	1			1						1	1	Pos	Pos	Pos	Pos									1	1	No follow up required	Male	0	Yes	1		Yes	1		No	0		No	0
01014548402	Peru	3	67	Pos	1			1	Pos	1			1						1	1	Pos	Pos	Pos	Pos									1	1	No follow up required	Male	0	Yes	1		Yes	1		No	0		Yes	1
01014136404	Peru	3	43	Pos	1			1	Pos	1			1						1	1	Pos	Pos	Pos	Pos									1	1	No follow up required	Male	0	Yes	1		Yes	1		Yes	1		Yes	1
01014724401	Peru	3	43	Pos	1			1	Pos	1			1						1	1	Pos	Pos	Pos	Pos									1	1	Lost to follow up	Male	0	Yes	1		Yes	1		Yes	1		No	0
01014774402	Peru	3	19	Pos	1			1	Pos	1			1						1	1	Pos	Pos	Pos	Pos									1	1		Male	0	Yes	1		Yes	1		No	0		No	0
01014427403	Peru	3	30	Pos	1			1											1	0	Pos		Pos										1	1	No follow up required	Male	0	Yes	1		Yes	1		No	0		Yes	1
01141312401	Vietnam	5	20	Neg	0			0	Neg	0			0						0	1	Neg	Pos	Neg	Pos									1	1	No follow up required	Male	0	YES	1		YES	1		NO	0		YES	1
01141146401	Vietnam	5	50	Pos	1			1	Neg	0			0						1	1	Neg	Pos	Contaminated/lost	Pos									1	1	No follow up required	Male	0	YES	1		YES	1		NO	0		YES	1
01410664409	South Africa	4	35	Pos	1			1	Pos	1			1						1	1	Pos	Pos	Pos	Pos									1	1	No follow up required	Male	0	YES	1		YES	1		YES	1		NO	0
01141233401	Vietnam	5	36	Neg	0			0	Neg	0			0						0	1	Neg	Pos	Neg	Pos									1	1	No follow up required	Female	1	YES	1		YES	1		YES	1		NO	0
01141105401	Vietnam	5	24	Neg	0			0	Neg	0			0						0	1	Neg	Pos	Neg	Pos									1	1	No follow up required	Female	1	YES	1		NO	0		NO	0		NO	0
01141079401	Vietnam	5	36	Neg	0			0	Neg	0			0						0	1	Neg	Pos	Neg	Pos									1	1	No follow up required	Male	0	YES	1		YES	1		NO	0		YES	1
01140219402	Vietnam	5	49	Pos	1			1	Pos	1			1						1	1	Contaminated/lost	Pos	Contaminated/lost	Pos									1	1	No follow up required	Male	0	YES	1		YES	1		NO	0		NO	0
01141136401	Vietnam	5	26	Neg	0			0	Neg	0			0						0	1	Neg	Pos	Neg	Pos									1	1	No follow up required	Male	0	YES	1		NO	0		YES	1		YES	1
01140536403	Vietnam	5	29	Pos	1			1	Pos	1			1						1	1	Neg	Pos	Pos	Pos									1	1	No follow up required	Male	0	YES	1		YES	1		YES	1		NO	0
01140697402	Vietnam	5	49	Pos	1			1	Pos	1			1						1	1	Pos	Pos	Pos	Pos									1	1	No follow up required	Male	0	YES	1		YES	1		NO	0		YES	1
01140706402	Vietnam	5	44	Pos	1			1	Pos	1			1						1	1	Pos	Pos	Pos	Pos									1	1	No follow up required	Male	0	YES	1		YES	1		NO	0		NO	0
01141126402	Vietnam	5	30	Neg	0			0	Neg	0			0						0	1	Neg	Pos	Neg	Pos									1	1	No follow up required	Male	0	YES	1		YES	1		YES	1		NO	0
01140649406	Vietnam	5	37	Neg	0			0	Neg	0			0						0	1	Neg	Pos	Neg	Pos									1	1	No follow up required	Male	0	YES	1		YES	1		NO	0		NO	0
01140541403	Vietnam	5	79	Pos	1			1	Pos	1			1						1	1	Contaminated/lost	Pos	Pos	Pos									1	1	No follow up required	Male	0	YES	1		YES	1		NO	0		NO	0
01140719402	Vietnam	5	39	Pos	1			1	Pos	1			1						1	1	Pos	Pos	Pos	Pos									1	1	No follow up required	Male	0	YES	1		YES	1		NO	0		NO	0
01141383401	Vietnam	5	52	Neg	0			0	Pos	1			1						1	1	Neg	Pos	Neg	Pos									1	1	No follow up required	Male	0	YES	1		YES	1		NO	0		YES	1
01141193401	Vietnam	5	44	Neg	0			0	Neg	0			0						0	1	Neg	Pos	Contaminated/lost	Pos									1	1	No follow up required	Male	0	YES	1		YES	1		NO	0		NO	0
01140818402	Vietnam	5	49	Neg	0			0	Neg	0			0						0	1	Neg	Pos	Neg	Pos									1	1	No follow up required	Male	0	YES	1		YES	1		NO	0		YES	1
01140778403	Vietnam	5	46	Pos	1			1	Pos	1			1						1	1	Pos	Pos	Pos	Pos									1	1	No follow up required	Male	0	YES	1		YES	1		NO	0		NO	0
01140517403	Vietnam	5	33	Pos	1			1	Pos	1			1						1	1	Pos	Pos	Pos	Pos									1	1	No follow up required	Female	1	YES	1		YES	1		NO	0		NO	0
01140833403	Vietnam	5	25	Pos	1			1	Pos	1			1						1	1	Pos	Pos	Pos	Pos									1	1	No follow up required	Female	1	YES	1		YES	1		NO	0		NO	0
01141326401	Vietnam	5	31	Neg	0			0	Neg	0			0						0	1	Neg	Pos	Neg	Pos									1	1	No follow up required	Male	0	YES	1		YES	1		YES	1		YES	1
01140742403	Vietnam	5	31	Pos	1			1	Pos	1			1						1	1	Pos	Pos	Pos	Pos									1	1	No follow up required	Male	0	YES	1		YES	1		YES	1		NO	0
01140735402	Vietnam	5	20	Pos	1			1	Pos	1			1						1	1	Pos	Pos	Pos	Pos									1	1	No follow up required	Female	1	YES	1		YES	1		YES	1		NO	0
01140575403	Vietnam	5	25	Pos	1			1	Pos	1			1						1	1	Pos	Pos	Pos	Pos									1	1	No follow up required	Male	0	YES	1		YES	1		YES	1		NO	0
01140526403	Vietnam	5	20	Pos	1			1	Pos	1			1						1	1	Pos	Pos	Pos	Pos									1	1	No follow up required	Female	1	YES	1		YES	1		NO	0		NO	0
01140782403	Vietnam	5	43	Pos	1			1	Pos	1			1						1	1	Neg	Pos	Pos	Pos									1	1	No follow up required	Male	0	YES	1		YES	1		NO	0		NO	0
01140454407	Vietnam	5	39	Neg	0			0	Neg	0			0						0	1	Contaminated/lost	Pos	Contaminated/lost	Pos									1	1	No follow up required	Male	0	YES	1		YES	1		NO	0		YES	1
01140795409	Vietnam	5	36	Pos	1			1	Pos	1			1						1	1	Pos	Pos	Pos	Pos									1	1	No follow up required	Male	0	YES	1		NO	0		YES	1		NO	0
01140694403	Vietnam	5	44	Pos	1			1	Pos	1			1						1	1	Pos	Pos	Pos	Pos									1	1	No follow up required	Female	1	YES	1		YES	1		NO	0		NO	0
01140509403	Vietnam	5	25	Neg	0			0	Pos	1			1						1	1	Pos	Pos	Pos	Pos									1	1	No follow up required	Male	0	YES	1		YES	1		NO	0		NO	0
01140805403	Vietnam	5	36	Pos	1			1	Pos	1			1						1	1	Pos	Pos	Pos	Pos									1	1	No follow up required	Male	0	YES	1		YES	1		NO	0		YES	1
01140646403	Vietnam	5	41	Pos	1			1	Neg	0			0						1	1	Pos	Pos	Pos	Pos									1	1	No follow up required	Male	0	YES	1		YES	1		NO	0		YES	1
01140543403	Vietnam	5	53	Pos	1			1	Pos	1			1						1	1	Pos	Pos	Pos	Pos									1	1	No follow up required	Female	1	YES	1		YES	1		NO	0		NO	0
01140542403	Vietnam	5	26	Pos	1			1	Pos	1			1						1	1	Pos	Pos	Pos	Pos									1	1	No follow up required	Female	1	YES	1		YES	1		YES	1		NO	0
01141110401	Vietnam	5	23	Neg	0			0	Neg	0			0						0	1	Neg	Pos	Contaminated/lost	Pos									1	1	No follow up required	Male	0	YES	1		YES	1		NO	0		NO	0
01140766403	Vietnam	5	51	Pos	1			1	Pos	1			1						1	1	Pos	Pos	Pos	Pos									1	1	No follow up required	Male	0	YES	1		YES	1		NO	0		NO	0
01141044408	Vietnam	5	25	Pos	1			1	Pos	1			1						1	0	Pos	Pos	Pos	Neg									1	1	No follow up required	Male	0	YES	1		YES	1		NO	0		NO	0
01140814403	Vietnam	5	46	Pos	1			1	Pos	1			1						1	1	Pos	Pos	Pos	Pos									1	1	No follow up required	Male	0	YES	1		YES	1		NO	0		YES	1
01140768403	Vietnam	5	38	Pos	1			1	Pos	1			1						1	1	Pos	Pos	Pos	Pos									1	1	No follow up required	Male	0	YES	1		YES	1		NO	0		NO	0
01140718403	Vietnam	5	45	Pos	1			1	Pos	1			1						1	1	Pos	Pos	Pos	Pos									1	1	No follow up required	Male	0	YES	1		YES	1		NO	0		NO	0
01140713402	Vietnam	5	28	Pos	1			1	Pos	1			1						1	1	Pos	Pos	Pos	Pos									1	1	No follow up required	Male	0	YES	1		YES	1		NO	0		NO	0
01140779403	Vietnam	5	27	Pos	1			1	Pos	1			1						1	1	Pos	Pos	Pos	Pos									1	1	No follow up required	Male	0	YES	1		YES	1		NO	0		NO	0
01140728403	Vietnam	5	56	Pos	1			1	Pos	1			1						1	1	Pos	Pos	Pos	Pos									1	1	No follow up required	Male	0	YES	1		YES	1		NO	0		YES	1
01140835403	Vietnam	5	30	Pos	1			1	Pos	1			1						1	1	Pos	Pos	Pos	Pos									1	1	No follow up required	Male	0	YES	1		YES	1		NO	0		NO	0
01140734408	Vietnam	5	28	Pos	1			1	Pos	1			1						1	1	Pos	Pos	Pos	Pos									1	1	No follow up required	Male	0	YES	1		YES	1		NO	0		NO	0
01140518403	Vietnam	5	42	Pos	1			1	Pos	1			1						1	1	Pos	Pos	Pos	Pos									1	1	No follow up required	Male	0	YES	1		YES	1		NO	0		NO	0
01140775403	Vietnam	5	21	Pos	1			1	Pos	1			1						1	1	Pos	Pos	Pos	Pos									1	1	No follow up required	Male	0	YES	1		NO	0		NO	0		YES	1
01140826403	Vietnam	5	25	Pos	1			1	Pos	1			1						1	1	Neg	Pos	Pos	Pos									1	1	No follow up required	Female	1	YES	1		YES	1		NO	0		NO	0
01140793403	Vietnam	5	62	Neg	0			0	Pos	1			1						1	1	Pos	Pos	Pos	Pos									1	1	No follow up required	Male	0	YES	1		YES	1		NO	0		NO	0
01410328412	South Africa	4	42	Neg	0			0	Neg	0			0						0	1	Pos	Pos	Pos	Pos									1	1	No follow up required	Female	1	YES	1		YES	1		NO	0		YES	1
01140739402	Vietnam	5	37	Pos	1			1	Pos	1			1						1	1	Pos	Pos	Pos	Pos									1	1	No follow up required	Male	0	YES	1		YES	1		NO	0		NO	0
01140676403	Vietnam	5	22	Pos	1			1	Pos	1			1						1	1	Pos	Pos	Pos	Pos									1	1	No follow up required	Male	0	YES	1		YES	1		YES	1		YES	1
01140529403	Vietnam	5	25	Pos	1			1	Pos	1			1						1	1	Pos	Pos	Pos	Pos									1	1	No follow up required	Male	0	YES	1		YES	1		YES	1		NO	0
01140463410	Vietnam	5	37	Pos	1			1	Pos	1			1						1	1	Pos	Pos	Pos	Pos									1	1	No follow up required	Female	1	YES	1		YES	1		NO	0		YES	1
01140861409	Vietnam	5	37	Pos	1			1	Pos	1			1						1	0	Pos	Pos	Pos	Neg									1	1	No follow up required	Female	1	YES	1		YES	1		NO	0		NO	0
01140797403	Vietnam	5	22	Pos	1			1	Pos	1			1						1	1	Pos	Pos	Pos	Pos									1	1	No follow up required	Female	1	YES	1		YES	1		NO	0		NO	0
01140749403	Vietnam	5	23	Pos	1			1	Pos	1			1						1	1	Pos	Pos	Pos	Pos									1	1	No follow up required	Female	1	YES	1		YES	1		NO	0		NO	0
01140684403	Vietnam	5	33	Pos	1			1	Pos	1			1						1	1	Pos	Pos	Pos	Pos									1	1	No follow up required	Male	0	YES	1		YES	1		YES	1		NO	0
01140688402	Vietnam	5	20	Pos	1			1	Pos	1			1						1	1	Pos	Pos	Pos	Pos									1	1	No follow up required	Male	0	YES	1		YES	1		YES	1		NO	0
01140585403	Vietnam	5	41	Pos	1			1	Neg	0			0						1	1	Pos	Pos	Pos	Pos									1	1	No follow up required	Male	0	YES	1		YES	1		NO	0		NO	0
01140681402	Vietnam	5	35	Pos	1			1	Pos	1			1						1	1	Pos	Pos	Pos	Pos									1	1	No follow up required	Female	1	YES	1		YES	1		NO	0		NO	0
01140465410	Vietnam	5	24	Pos	1			1	Pos	1			1						1	1	Pos	Pos	Pos	Pos									1	1	No follow up required	Male	0	YES	1		YES	1		NO	0		NO	0
01140426403	Vietnam	5	23	Pos	1			1	Pos	1			1						1	1	Pos	Pos	Pos	Pos									1	1	No follow up required	Male	0	YES	1		YES	1		YES	1		YES	1
01410464411	South Africa	4	36	Pos	1			1	Pos	1			1						1	1	Pos	Pos	Pos	Pos									1	1	No follow up required	Male	0	YES	1		YES	1		YES	1		YES	1
01140756403	Vietnam	5	30	Pos	1			1	Pos	1			1						1	1	Pos	Pos	Pos	Pos									1	1	No follow up required	Female	1	YES	1		YES	1		NO	0		NO	0
01140757403	Vietnam	5	51	Pos	1			1	Pos	1			1						1	1	Pos	Pos	Pos	Pos									1	1	No follow up required	Male	0	YES	1		YES	1		NO	0		NO	0
01140707403	Vietnam	5	30	Pos	1			1	Pos	1			1						1	1	Pos	Pos	Pos	Pos									1	1	No follow up required	Male	0	YES	1		YES	1		NO	0		YES	1
01140705403	Vietnam	5	37	Pos	1			1	Pos	1			1						1	1	Pos	Pos	Pos	Pos									1	1	No follow up required	Male	0	YES	1		YES	1		NO	0		NO	0
01140538403	Vietnam	5	35	Pos	1			1	Pos	1			1						1	1	Pos	Pos	Pos	Pos									1	1	No follow up required	Female	1	NO	0		YES	1		NO	0		YES	1
01140422403	Vietnam	5	20	Pos	1			1	Pos	1			1						1	1	Pos	Pos	Pos	Pos									1	1	No follow up required	Male	0	YES	1		YES	1		YES	1		YES	1
01140695403	Vietnam	5	28	Pos	1			1	Pos	1			1						1	1	Pos	Pos	Pos	Pos									1	1	No follow up required	Male	0	YES	1		YES	1		YES	1		NO	0
01140708403	Vietnam	5	48	Pos	1			1	Pos	1			1						1	1	Pos	Pos	Pos	Pos									1	1	No follow up required	Male	0	YES	1		YES	1		YES	1		YES	1
01140716402	Vietnam	5	46	Pos	1			1	Pos	1			1						1	1	Pos	Pos	Pos	Pos									1	1	No follow up required	Female	1	YES	1		YES	1		NO	0		NO	0
01140654403	Vietnam	5	27	Pos	1			1	Pos	1			1						1	1	Pos	Pos	Pos	Pos									1	1	No follow up required	Male	0	YES	1		YES	1		YES	1		NO	0
01140663403	Vietnam	5	32	Pos	1			1	Pos	1			1						1	1	Pos	Pos	Pos	Pos									1	1	No follow up required	Male	0	YES	1		YES	1		YES	1		NO	0
01140665403	Vietnam	5	52	Pos	1			1	Pos	1			1						1	1	Pos	Pos	Pos	Pos									1	1	No follow up required	Male	0	YES	1		YES	1		NO	0		NO	0
01140659403	Vietnam	5	41	Pos	1			1	Pos	1			1						1	1	Pos	Pos	Pos	Pos									1	1	No follow up required	Male	0	YES	1		YES	1		NO	0		NO	0
01140839403	Vietnam	5	32	Pos	1			1	Pos	1			1						1	1	Pos	Pos	Pos	Pos									1	1	No follow up required	Male	0	YES	1		YES	1		NO	0		YES	1
01141046409	Vietnam	5	24	Pos	1			1	Pos	1			1						1	1	Pos	Pos	Pos	Pos									1	1	No follow up required	Male	0	YES	1		YES	1		NO	0		YES	1
01140824403	Vietnam	5	26	Pos	1			1	Pos	1			1						1	1	Pos	Pos	Pos	Pos									1	1	No follow up required	Male	0	YES	1		YES	1		NO	0		YES	1
01140832403	Vietnam	5	36	Pos	1			1	Pos	1			1						1	1	Pos	Pos	Pos	Pos									1	1	No follow up required	Male	0	YES	1		YES	1		NO	0		NO	0
01140727403	Vietnam	5	29	Pos	1			1	Pos	1			1						1	1	Pos	Pos	Pos	Pos									1	1	No follow up required	Male	0	YES	1		YES	1		NO	0		NO	0
01140672403	Vietnam	5	22	Pos	1			1	Pos	1			1						1	1	Pos	Pos	Pos	Pos									1	1	No follow up required	Male	0	YES	1		YES	1		YES	1		NO	0
01140501403	Vietnam	5	18	Pos	1			1	Pos	1			1						1	1	Pos	Pos	Pos	Pos									1	1	No follow up required	Male	0	YES	1		YES	1		YES	1		NO	0
01140453410	Vietnam	5	28	Pos	1			1	Pos	1			1						1	1	Pos	Pos	Pos	Pos									1	1	No follow up required	Male	0	YES	1		YES	1		YES	1		NO	0
01141068408	Vietnam	5	28	Pos	1			1	Pos	1			1						1	1	Pos	Pos	Pos	Pos									1	1	No follow up required	Male	0	YES	1		YES	1		NO	0		NO	0
01140848403	Vietnam	5	19	Pos	1			1	Pos	1			1						1	1	Pos	Pos	Pos	Pos									1	1	No follow up required	Male	0	YES	1		YES	1		NO	0		NO	0
01140787403	Vietnam	5	27	Pos	1			1	Pos	1			1						1	1	Pos	Pos	Pos	Pos									1	1	No follow up required	Male	0	YES	1		YES	1		NO	0		YES	1
01140674403	Vietnam	5	45	Pos	1			1	Pos	1			1						1	1	Pos	Pos	Pos	Pos									1	1	No follow up required	Male	0	YES	1		YES	1		NO	0		NO	0
01140577403	Vietnam	5	20	Pos	1			1	Pos	1			1						1	1	Pos	Pos	Pos	Pos									1	1	No follow up required	Male	0	YES	1		YES	1		NO	0		YES	1
01140502403	Vietnam	5	73	Pos	1			1	Pos	1			1						1	1	Pos	Pos	Pos	Pos									1	1	No follow up required	Female	1	YES	1		YES	1		NO	0		NO	0
01410499410	South Africa	4	23	Pos	1			1	Pos	1			1						1	1	Pos	Pos	Pos	Pos									1	1	No follow up required	Female	1	YES	1		YES	1		YES	1		YES	1
01410463412	South Africa	4	44	Pos	1			1	Pos	1			1						1	1	Pos	Pos	Pos	Pos									1	1	No follow up required	Male	0	YES	1		YES	1		NO	0		YES	1
01140699409	Vietnam	5	32	Pos	1			1	Pos	1			1						1	1	Pos	Pos	Pos	Pos									1	1	No follow up required	Male	0	YES	1		YES	1		NO	0		YES	1
01140660403	Vietnam	5	27	Pos	1			1	Pos	1			1						1	1	Pos	Pos	Pos	Pos									1	1	No follow up required	Male	0	YES	1		YES	1		NO	0		NO	0
01140772408	Vietnam	5	43	Pos	1			1	Pos	1			1						1	1	Pos	Pos	Pos	Pos									1	1	No follow up required	Male	0	YES	1		YES	1		NO	0		YES	1
01140753403	Vietnam	5	46	Pos	1			1	Pos	1			1						1	1	Pos	Neg	Pos	Pos									1	1	No follow up required	Female	1	YES	1		YES	1		NO	0		NO	0
01140337402	Vietnam	5	21	Neg	0			0	Pos	1			1						1	0	Pos	Contaminated/lost	Pos	Contaminated/lost									1	1	No follow up required	Female	1	YES	1		YES	1		NO	0		NO	0
01140696402	Vietnam	5	66	Pos	1			1	Neg	0			0						1	0	Pos	Neg	Pos	Neg									1	1	No follow up required	Male	0	YES	1		YES	1		NO	0		NO	0
01141099401	Vietnam	5	40	Neg	0			0	Neg	0			0						0	0	Pos	Neg	Pos	Neg									1	1	No follow up required	Male	0	YES	1		YES	1		NO	0		NO	0
01141095401	Vietnam	5	60	Neg	0			0	Neg	0			0						0	0	Pos	Neg	Pos	Contaminated/lost									1	1	No follow up required	Male	0	YES	1		YES	1		NO	0		NO	0
01141184401	Vietnam	5	48	Neg	0			0	Neg	0			0						0	0	Pos	Neg	Pos	Contaminated/lost									1	1	No follow up required	Male	0	YES	1		YES	1		NO	0		NO	0
01141346401	Vietnam	5	18	Neg	0			0	Neg	0			0						0	0	Pos	Neg	Contaminated/lost	Neg									1	0	No follow up required	Female	1	YES	1		YES	1		NO	0		NO	0
01140730403	Vietnam	5	55	Pos	1			1	Pos	1			1						1	1	Pos	Neg	Pos	Pos									1	1	No follow up required	Male	0	YES	1		YES	1		NO	0		NO	0
01140686403	Vietnam	5	45	Pos	1			1	Pos	1			1						1	1	Pos	Neg	Pos	Pos									1	1	No follow up required	Male	0	YES	1		YES	1		NO	0		NO	0
01410683419	South Africa	4	42	Neg	0			0	Neg	0			0			Neg			0	0	Neg	Neg	Contaminated/lost	Neg						Contaminated/lost			0	0	Followed up	Male	0	YES	1		YES	1		NO	0		YES	1
10140018415	Vietnam	5	47	Neg	0			0	Neg	0			0			Neg			0	0	Neg	Neg	Neg	Neg									0	0	Followed up	Male	0	YES	1		YES	1		NO	0		NO	0
10140002403	Vietnam	5	52	Neg	0			0	Neg	0			0			Neg			0	0	Neg	Neg	Neg	Neg									0	0	Followed up	Male	0	YES	1		YES	1		NO	0		NO	0
01141329401	Vietnam	5	28	Neg	0			0	Neg	0			0						0	1	Neg	Neg	Contaminated/lost	Pos									0	1	No follow up required	Male	0	YES	1		YES	1		NO	0		NO	0
01141323401	Vietnam	5	27	Neg	0			0	Neg	0			0						0	1	Neg	Neg	Neg	Pos									0	1	No follow up required	Male	0	YES	1		YES	1		NO	0		YES	1
01141313401	Vietnam	5	49	Neg	0			0	Neg	0			0						0	1	Neg	Neg	Neg	Pos									0	1	No follow up required	Male	0	YES	1		YES	1		NO	0		NO	0
01141311408	Vietnam	5	33	Neg	0			0	Neg	0			0			Neg			0	0	Neg	Neg	Neg	Neg									0	0	Followed up	Male	0	YES	1		YES	1		NO	0		YES	1
01141292408	Vietnam	5	29	Neg	0			0	Neg	0			0			Neg			0	0	Neg	Neg	Neg	Neg									0	0	Followed up	Male	0	YES	1		YES	1		NO	0		YES	1
01141273401	Vietnam	5	19	Neg	0			0	Neg	0			0						0	1	Contaminated/lost	Neg	Neg	Pos									0	1	No follow up required	Female	1	YES	1		YES	1		NO	0		NO	0
01141257408	Vietnam	5	29	Neg	0			0	Neg	0			0			Neg			0	0	Neg	Neg	Neg	Neg									0	0	Followed up	Male	0	YES	1		YES	1		NO	0		YES	1
01141255401	Vietnam	5	24	Neg	0			0	Neg	0			0						0	1	Neg	Neg	Neg	Pos									0	1	No follow up required	Female	1	YES	1		YES	1		NO	0		NO	0
01141251408	Vietnam	5	58	Neg	0			0	Neg	0			0			Neg			0	0	Neg	Neg	Neg	Neg									0	0	Followed up	Male	0	YES	1		YES	1		NO	0		NO	0
01141131402	Vietnam	5	46	Neg	0			0	Neg	0			0						0	1	Neg	Neg	Contaminated/lost	Pos									0	1	No follow up required	Male	0	YES	1		YES	1		NO	0		NO	0
01141132402	Vietnam	5	74	Neg	0			0	Neg	0			0						0	1	Neg	Neg	Contaminated/lost	Pos									0	1	No follow up required	Male	0	YES	1		YES	1		NO	0		NO	0
01141134402	Vietnam	5	46	Neg	0			0	Neg	0			0						0	0	Neg	Neg	Pos	Neg									0	1	No follow up required	Male	0	YES	1		YES	1		NO	0		NO	0
01141073409	Vietnam	5	32	Neg	0			0	Neg	0			0			Neg			0	0	Neg	Neg	Neg	Neg									0	0	Followed up	Female	1	YES	1		NO	0		NO	0		NO	0
01141020408	Vietnam	5	44	Neg	0			0	Neg	0			0			Neg			0	0	Neg	Neg	Neg	Neg									0	0	Followed up	Male	0	YES	1		YES	1		NO	0		NO	0
01140972401	Vietnam	5	52	Neg	0			0	Neg	0			0						0	0	Neg	Neg	Pos	Neg									0	1	No follow up required	Female	1	YES	1		YES	1		NO	0		YES	1
01140791409	Vietnam	5	27	Neg	0			0	Neg	0			0			Neg			0	0	Neg	Neg	Neg	Neg									0	0	Followed up	Male	0	YES	1		YES	1		NO	0		YES	1
01140744409	Vietnam	5	30	Neg	0			0	Neg	0			0			Neg			0	0	Neg	Neg	Neg	Neg									0	0	Followed up	Male	0	YES	1		YES	1		NO	0		YES	1
01140746408	Vietnam	5	48	Neg	0			0	Neg	0			0			Neg			0	0	Neg	Neg	Neg	Neg									0	0	Followed up	Male	0	YES	1		YES	1		NO	0		NO	0
01140729409	Vietnam	5	51	Neg	0			0	Neg	0			0			Neg			0	0	Neg	Neg	Neg	Neg									0	0	Followed up	Male	0	YES	1		YES	1		NO	0		YES	1
01140712409	Vietnam	5	51	Neg	0			0	Neg	0			0			Neg			0	0	Neg	Neg	Neg	Neg									0	0	Followed up	Male	0	YES	1		YES	1		NO	0		NO	0
01140693409	Vietnam	5	23	Neg	0			0	Neg	0			0			Neg			0	0	Neg	Neg	Neg	Neg									0	0	Followed up	Female	1	YES	1		YES	1		NO	0		YES	1
01140687402	Vietnam	5	47	Neg	0			0	Neg	0			0						0	1	Neg	Neg	Neg	Pos									0	1	No follow up required	Male	0	YES	1		YES	1		NO	0		NO	0
01140622409	Vietnam	5	23	Neg	0			0	Neg	0			0			Neg			0	0	Neg	Neg	Neg	Neg									0	0	Followed up	Male	0	YES	1		YES	1		NO	0		NO	0
01140613402	Vietnam	5	61	Neg	0			0	Neg	0			0						0	0	Neg	Neg	Pos	Neg									0	1	No follow up required	Male	0	YES	1		YES	1		NO	0		YES	1
01140564409	Vietnam	5	63	Neg	0			0	Neg	0			0			Neg			0	0	Neg	Neg	Neg	Neg									0	0	Followed up	Female	1	YES	1		YES	1		NO	0		NO	0
01140544409	Vietnam	5	51	Neg	0			0	Neg	0			0			Neg			0	0	Neg	Neg	Neg	Neg									0	0	Followed up	Female	1	YES	1		YES	1		NO	0		NO	0
01140499408	Vietnam	5	39	Pos	1			1	Pos	1			1						1	1	Neg	Neg	Pos	Pos									0	1	No follow up required	Male	0	YES	1		YES	1		NO	0		NO	0
01140327402	Vietnam	5	20	Pos	1			1	Pos	1			1						1	1	Neg	Neg	Neg	Pos									0	1	No follow up required	Female	1	YES	1		YES	1		NO	0		NO	0
01014190403	Peru	3	34	Neg	0			0	Neg	0			0						0	0	Pos	Contaminated/lost	Neg	Neg									1	0	No follow up required	Female	1	No	0		No	0		No	0		No	0
01610688402	South Africa	4	39					1			Pos	1	1					Pos	1	1	Pos	Pos	Pos	Pos									1	1		Male	0	Yes	1		Yes	1		Yes	1		Yes	1
01018700401	Peru	3	23			Pos	1	1			Neg	0	0						1	0	Pos	Neg	Neg	Neg									1	0		Female	1	Yes	1		Yes	1		Yes	1		No	0
01018673401	Peru	3	32			Neg	0	0			Pos	1	1						1	1	Neg	Pos	Neg	Pos									1	1		Female	1	Yes	1		Yes	1		No	0		No	0
01018505401	Peru	3	25			Neg	0	0			Pos	1	1						1	1	Neg	Pos	Neg	Pos									1	1		Female	1	Yes	1		Yes	1		No	0		Yes	1
01610736401	South Africa	4	18					1			Pos	1	1					Pos	1	1	Pos	Contaminated/lost	Pos	Pos									1	1		Female	1	Yes	1		Yes	1		No	0		Yes	1
01018384401	Peru	3	32			Neg	0	0			Neg	0	0						0	1	Neg	Neg	Neg	Pos									0	1		Female	1	Yes	1		Yes	1		No	0		Yes	1
01144159401	Vietnam	5	22	Neg	0	Neg	0	0			Neg	0	0			Neg			0	0	Neg	Neg	Neg	Neg									0	0	Followed up	Male	0	Yes	1		Yes	1		No	0		Yes	1
01014716401	Peru	3	27	Neg	0			0	Neg	0			0						0	1	Neg	Pos	Contaminated/lost	Pos									1	1		Male	0	Yes	1		Yes	1		No	0		No	0
01014585401	Peru	3	20	Neg	0			0	Neg	0			0						0	1	Neg	Pos	Neg	Pos									1	1		Female	1	Yes	1		Yes	1		No	0		No	0
01014526401	Peru	3	46	Neg	0			0	Neg	0			0						0	1	Neg	Neg	Neg	Pos									0	1	No follow up required	Male	0	Yes	1		Yes	1		No	0		Yes	1
01014270402	Peru	3	49	Neg	0			0	Neg	0			0		0		Neg		0	0	Neg	Pos	Neg	Neg									1	0	No follow up required	Male	0	Yes	1		Yes	1		No	0		No	0
01014213403	Peru	3	26	Neg	0			0	Pos	1			1						1	1	Neg	Pos	Neg	Pos									1	1	No follow up required	Female	1	Yes	1		Yes	1		No	0		Yes	1
[truncated: 139 more columns]

## Sheet: Analytical Data
Barcode	Test	Flag	Result	U.O.M.	Reference Range	Is it in Clinical data?
01014044407	C-REACTIVE PROTEIN		4.5	mg/L	<8.0	01014044407
01014045406	C-REACTIVE PROTEIN	H	58.5	mg/L	<8.0	01014045406
01014059405	C-REACTIVE PROTEIN	H	111.6	mg/L	<8.0	01014059405
01014060403	C-REACTIVE PROTEIN	H	49.7	mg/L	<8.0	01014060403
01014089404	C-REACTIVE PROTEIN	H	49.1	mg/L	<8.0	01014089404
01014090405	C-REACTIVE PROTEIN	H	25.9	mg/L	<8.0	01014090405
01014091409	C-REACTIVE PROTEIN		0.7	mg/L	<8.0	01014091409
01014097402	C-REACTIVE PROTEIN	H	37.4	mg/L	<8.0	01014097402
01014098404	C-REACTIVE PROTEIN	H	49.3	mg/L	<8.0	01014098404
01014099407	C-REACTIVE PROTEIN	H	93.3	mg/L	<8.0	01014099407
01014135404	C-REACTIVE PROTEIN	H	101.5	mg/L	<8.0	01014135404
01014136404	C-REACTIVE PROTEIN	H	145.8	mg/L	<8.0	01014136404
01014143403	C-REACTIVE PROTEIN		4	mg/L	<8.0	01014143403
01014146404	C-REACTIVE PROTEIN		0.3	mg/L	<8.0	01014146404
01014147403	C-REACTIVE PROTEIN	H	109	mg/L	<8.0	01014147403
01014148403	C-REACTIVE PROTEIN		1.3	mg/L	<8.0	01014148403
01014151404	C-REACTIVE PROTEIN	H	63.5	mg/L	<8.0	01014151404
01014152404	C-REACTIVE PROTEIN	H	34.4	mg/L	<8.0	01014152404
01014154405	C-REACTIVE PROTEIN	H	74.7	mg/L	<8.0	01014154405
01014159404	C-REACTIVE PROTEIN		1.9	mg/L	<8.0	01014159404
01014160404	C-REACTIVE PROTEIN	H	21.8	mg/L	<8.0	01014160404
01014163409	C-REACTIVE PROTEIN	H	18.6	mg/L	<8.0	01014163409
01014164407	C-REACTIVE PROTEIN	H	20.5	mg/L	<8.0	01014164407
01014165407	C-REACTIVE PROTEIN		1	mg/L	<8.0	01014165407
01014166409	C-REACTIVE PROTEIN		2.6	mg/L	<8.0	01014166409
01014167408	C-REACTIVE PROTEIN	H	54.3	mg/L	<8.0	01014167408
01014169407	C-REACTIVE PROTEIN		0.9	mg/L	<8.0	01014169407
01014170409	C-REACTIVE PROTEIN	H	19.1	mg/L	<8.0	01014170409
01014181407	C-REACTIVE PROTEIN		4.9	mg/L	<8.0	01014181407
01014182406	C-REACTIVE PROTEIN		4.4	mg/L	<8.0	01014182406
01014187402	C-REACTIVE PROTEIN	H	28.2	mg/L	<8.0	01014187402
01014190403	C-REACTIVE PROTEIN	H	15.9	mg/L	<8.0	01014190403
01014191407	C-REACTIVE PROTEIN	H	264.5	mg/L	<8.0	01014191407
01014198406	C-REACTIVE PROTEIN		1.4	mg/L	<8.0	01014198406
01014199405	C-REACTIVE PROTEIN	H	27.8	mg/L	<8.0	01014199405
01014201403	C-REACTIVE PROTEIN	H	56.9	mg/L	<8.0	01014201403
01014202405	C-REACTIVE PROTEIN	H	14.9	mg/L	<8.0	01014202405
01014213403	C-REACTIVE PROTEIN	H	27.8	mg/L	<8.0	01014213403
01014214403	C-REACTIVE PROTEIN	H	116.2	mg/L	<8.0	01014214403
01014227407	C-REACTIVE PROTEIN		0.5	mg/L	<8.0	01014227407
01014229405	C-REACTIVE PROTEIN		0.8	mg/L	<8.0	01014229405
01014254405	C-REACTIVE PROTEIN	H	92.8	mg/L	<8.0	01014254405
01014262402	C-REACTIVE PROTEIN		1.6	mg/L	<8.0	01014262402
01014267406	C-REACTIVE PROTEIN		1.4	mg/L	<8.0	01014267406
01014270402	C-REACTIVE PROTEIN		1.2	mg/L	<8.0	01014270402
01014272406	C-REACTIVE PROTEIN		1.7	mg/L	<8.0	01014272406
01014282403	C-REACTIVE PROTEIN	H	78.8	mg/L	<8.0	01014282403
01014306402	C-REACTIVE PROTEIN	H	285.9	mg/L	<8.0	01014306402
01014310404	C-REACTIVE PROTEIN	H	157.5	mg/L	<8.0	01014310404
01014345403	C-REACTIVE PROTEIN	H	86	mg/L	<8.0	01014345403
01014351403	C-REACTIVE PROTEIN	H	113.9	mg/L	<8.0	01014351403
01014358405	C-REACTIVE PROTEIN	H	67.1	mg/L	<8.0	01014358405
01014361405	C-REACTIVE PROTEIN		1.2	mg/L	<8.0	01014361405
01014362402	C-REACTIVE PROTEIN	H	14.5	mg/L	<8.0	01014362402
01014363403	C-REACTIVE PROTEIN		5.8	mg/L	<8.0	01014363403
01014365408	C-REACTIVE PROTEIN	H	36.7	mg/L	<8.0	01014365408
01014366407	C-REACTIVE PROTEIN	H	113.6	mg/L	<8.0	01014366407
01014367407	C-REACTIVE PROTEIN	H	29.3	mg/L	<8.0	01014367407
01014368403	C-REACTIVE PROTEIN		0.4	mg/L	<8.0	01014368403
01014369403	C-REACTIVE PROTEIN		1.5	mg/L	<8.0	01014369403
01014371403	C-REACTIVE PROTEIN		5	mg/L	<8.0	01014371403
01014372404	C-REACTIVE PROTEIN	H	9.5	mg/L	<8.0	01014372404
01014373403	C-REACTIVE PROTEIN		1.7	mg/L	<8.0	01014373403
01014374405	C-REACTIVE PROTEIN	H	89.6	mg/L	<8.0	01014374405
01014375403	C-REACTIVE PROTEIN		1.7	mg/L	<8.0	01014375403
01014376403	C-REACTIVE PROTEIN	H	35.1	mg/L	<8.0	01014376403
01014377403	C-REACTIVE PROTEIN		1.7	mg/L	<8.0	01014377403
01014378403	C-REACTIVE PROTEIN		2.7	mg/L	<8.0	01014378403
01014379403	C-REACTIVE PROTEIN		2.7	mg/L	<8.0	01014379403
01014380402	C-REACTIVE PROTEIN		2.2	mg/L	<8.0	01014380402
01014381402	C-REACTIVE PROTEIN	H	158.2	mg/L	<8.0	01014381402
01014382402	C-REACTIVE PROTEIN	H	26.5	mg/L	<8.0	01014382402
01014383402	C-REACTIVE PROTEIN	H	43.1	mg/L	<8.0	01014383402
01014384402	C-REACTIVE PROTEIN	H	20.5	mg/L	<8.0	01014384402
01014385402	C-REACTIVE PROTEIN		2.1	mg/L	<8.0	01014385402
01014390402	C-REACTIVE PROTEIN		2.5	mg/L	<8.0	01014390402
01014391405	C-REACTIVE PROTEIN	H	63.2	mg/L	<8.0	01014391405
01014392402	C-REACTIVE PROTEIN	H	24.6	mg/L	<8.0	01014392402
01014393402	C-REACTIVE PROTEIN		2.4	mg/L	<8.0	01014393402
01014394402	C-REACTIVE PROTEIN		1.3	mg/L	<8.0	01014394402
01014395402	C-REACTIVE PROTEIN		1.6	mg/L	<8.0	01014395402
01014407402	C-REACTIVE PROTEIN	H	64.6	mg/L	<8.0	01014407402
01014427403	C-REACTIVE PROTEIN	H	118.6	mg/L	<8.0	01014427403
01014449403	C-REACTIVE PROTEIN	H	9.1	mg/L	<8.0	01014449403
01014470401	C-REACTIVE PROTEIN		1.7	mg/L	<8.0	01014470401
01014486401	C-REACTIVE PROTEIN		1.6	mg/L	<8.0	01014486401
01014488401	C-REACTIVE PROTEIN	H	13.5	mg/L	<8.0	01014488401
01014515403	C-REACTIVE PROTEIN	H	49.7	mg/L	<8.0	01014515403
01014518401	C-REACTIVE PROTEIN		3.1	mg/L	<8.0	01014518401
01014520402	C-REACTIVE PROTEIN	H	116.1	mg/L	<8.0	01014520402
01014526401	C-REACTIVE PROTEIN	H	72.2	mg/L	<8.0	01014526401
01014527402	C-REACTIVE PROTEIN	H	27.6	mg/L	<8.0	01014527402
01014529401	C-REACTIVE PROTEIN	H	16	mg/L	<8.0	01014529401
01014538403	C-REACTIVE PROTEIN	H	137.4	mg/L	<8.0	01014538403
01014548402	C-REACTIVE PROTEIN	H	242.3	mg/L	<8.0	01014548402
01014549402	C-REACTIVE PROTEIN	H	75.5	mg/L	<8.0	01014549402
01014553401	C-REACTIVE PROTEIN		6.1	mg/L	<8.0	01014553401
01014555403	C-REACTIVE PROTEIN		5.6	mg/L	<8.0	01014555403
01014582402	C-REACTIVE PROTEIN	H	118.5	mg/L	<8.0	01014582402
01014585401	C-REACTIVE PROTEIN	H	70.2	mg/L	<8.0	01014585401
01014592402	C-REACTIVE PROTEIN		1.1	mg/L	<8.0	01014592402
01014597402	C-REACTIVE PROTEIN		0.7	mg/L	<8.0	01014597402
01014604401	C-REACTIVE PROTEIN	H	27.1	mg/L	<8.0	01014604401
01014623404	C-REACTIVE PROTEIN	H	31.9	mg/L	<8.0	01014623404
01014627404	C-REACTIVE PROTEIN	H	90	mg/L	<8.0	01014627404
01014629401	C-REACTIVE PROTEIN	H	24.3	mg/L	<8.0	01014629401
01014636403	C-REACTIVE PROTEIN		0.4	mg/L	<8.0	01014636403
01014640401	C-REACTIVE PROTEIN		0.5	mg/L	<8.0	01014640401
01014648401	C-REACTIVE PROTEIN		1.8	mg/L	<8.0	01014648401
01014652401	C-REACTIVE PROTEIN	H	63.2	mg/L	<8.0	01014652401
01014659403	C-REACTIVE PROTEIN		2.2	mg/L	<8.0	01014659403
01014661401	C-REACTIVE PROTEIN		<0.2	mg/L	<8.0	01014661401
01014662401	C-REACTIVE PROTEIN		3.9	mg/L	<8.0	01014662401
01014663403	C-REACTIVE PROTEIN		2.4	mg/L	<8.0	01014663403
01014666401	C-REACTIVE PROTEIN		0.7	mg/L	<8.0	01014666401
01014667401	C-REACTIVE PROTEIN		3.7	mg/L	<8.0	01014667401
01014668401	C-REACTIVE PROTEIN		4.2	mg/L	<8.0	01014668401
01014671401	C-REACTIVE PROTEIN		1.4	mg/L	<8.0	01014671401
01014681403	C-REACTIVE PROTEIN		0.4	mg/L	<8.0	01014681403
01014707401	C-REACTIVE PROTEIN	H	27.9	mg/L	<8.0	01014707401
01014716401	C-REACTIVE PROTEIN	H	16.4	mg/L	<8.0	01014716401
01014720401	C-REACTIVE PROTEIN	H	18	mg/L	<8.0	01014720401
01014721401	C-REACTIVE PROTEIN	H	51.5	mg/L	<8.0	01014721401
01014723402	C-REACTIVE PROTEIN	H	62.2	mg/L	<8.0	01014723402
01014724401	C-REACTIVE PROTEIN	H	119.4	mg/L	<8.0	01014724401
01014725402	C-REACTIVE PROTEIN	H	36	mg/L	<8.0	01014725402
01014735402	C-REACTIVE PROTEIN	H	50.7	mg/L	<8.0	01014735402
01014742403	C-REACTIVE PROTEIN		0.9	mg/L	<8.0	01014742403
01014743403	C-REACTIVE PROTEIN		7.9	mg/L	<8.0	01014743403
01014754401	C-REACTIVE PROTEIN		0.3	mg/L	<8.0	01014754401
01014755401	C-REACTIVE PROTEIN		3.8	mg/L	<8.0	01014755401
01014761401	C-REACTIVE PROTEIN		6.2	mg/L	<8.0	01014761401
01014762402	C-REACTIVE PROTEIN	H	76.7	mg/L	<8.0	01014762402
01014764401	C-REACTIVE PROTEIN		1.9	mg/L	<8.0	01014764401
01014766402	C-REACTIVE PROTEIN	H	188.3	mg/L	<8.0	01014766402
01014767402	C-REACTIVE PROTEIN	H	133.7	mg/L	<8.0	01014767402
01014769401	C-REACTIVE PROTEIN	H	42.3	mg/L	<8.0	01014769401
01014774402	C-REACTIVE PROTEIN	H	58.7	mg/L	<8.0	01014774402
01014781402	C-REACTIVE PROTEIN	H	19.5	mg/L	<8.0	01014781402
01014784401	C-REACTIVE PROTEIN	H	104.1	mg/L	<8.0	01014784401
01014786402	C-REACTIVE PROTEIN	H	137.2	mg/L	<8.0	01014786402
01014793401	C-REACTIVE PROTEIN		1.3	mg/L	<8.0	01014793401
01014802402	C-REACTIVE PROTEIN	H	74.4	mg/L	<8.0	01014802402
01014803402	C-REACTIVE PROTEIN	H	119.6	mg/L	<8.0	01014803402
01014823402	C-REACTIVE PROTEIN	H	129.8	mg/L	<8.0	01014823402
01014950401	C-REACTIVE PROTEIN	H	34.4	mg/L	<8.0	01014950401
01014962403	C-REACTIVE PROTEIN		0.3	mg/L	<8.0	01014962403
01014964401	C-REACTIVE PROTEIN	H	36.6	mg/L	<8.0	01014964401
01015008401	C-REACTIVE PROTEIN	H	8.5	mg/L	<8.0	01015008401
01015009401	C-REACTIVE PROTEIN		2.6	mg/L	<8.0	01015009401
01015022401	C-REACTIVE PROTEIN		0.4	mg/L	<8.0	01015022401
01015038401	C-REACTIVE PROTEIN	H	8.6	mg/L	<8.0	01015038401
01015054401	C-REACTIVE PROTEIN		1	mg/L	<8.0	01015054401
01018049401	C-REACTIVE PROTEIN		2.1	mg/L	<8.0	01018049401
01018066401	C-REACTIVE PROTEIN		0.8	mg/L	<8.0	01018066401
01018071401	C-REACTIVE PROTEIN	H	11.9	mg/L	<8.0	01018071401
01018107401	C-REACTIVE PROTEIN		4.1	mg/L	<8.0	01018107401
01018112401	C-REACTIVE PROTEIN	H	96.2	mg/L	<8.0	01018112401
01018113401	C-REACTIVE PROTEIN		4.1	mg/L	<8.0	01018113401
01018149401	C-REACTIVE PROTEIN		2.3	mg/L	<8.0	01018149401
01018239401	C-REACTIVE PROTEIN		0.3	mg/L	<8.0	01018239401
01018247401	C-REACTIVE PROTEIN		4.9	mg/L	<8.0	01018247401
01018248401	C-REACTIVE PROTEIN	H	49.2	mg/L	<8.0	01018248401
01018254401	C-REACTIVE PROTEIN		0.9	mg/L	<8.0	01018254401
01018260401	C-REACTIVE PROTEIN	H	35.9	mg/L	<8.0	01018260401
01018261401	C-REACTIVE PROTEIN		0.5	mg/L	<8.0	01018261401
01018267401	C-REACTIVE PROTEIN		5.5	mg/L	<8.0	01018267401
01018268401	C-REACTIVE PROTEIN	H	260.4	mg/L	<8.0	01018268401
01018269401	C-REACTIVE PROTEIN		0.7	mg/L	<8.0	01018269401
01018273401	C-REACTIVE PROTEIN	H	61.9	mg/L	<8.0	01018273401
01018286401	C-REACTIVE PROTEIN	H	153.6	mg/L	<8.0	01018286401
01018308401	C-REACTIVE PROTEIN	H	119.4	mg/L	<8.0	01018308401
01018312401	C-REACTIVE PROTEIN		3.3	mg/L	<8.0	01018312401
01018317401	C-REACTIVE PROTEIN		1.3	mg/L	<8.0	01018317401
01018318401	C-REACTIVE PROTEIN		6	mg/L	<8.0	01018318401
01018319401	C-REACTIVE PROTEIN		4.8	mg/L	<8.0	01018319401
01018323401	C-REACTIVE PROTEIN		1.2	mg/L	<8.0	01018323401
01018327401	C-REACTIVE PROTEIN		0.3	mg/L	<8.0	01018327401
01018328401	C-REACTIVE PROTEIN		1.2	mg/L	<8.0	01018328401
01018335401	C-REACTIVE PROTEIN	H	37.3	mg/L	<8.0	01018335401
01018366401	C-REACTIVE PROTEIN		1	mg/L	<8.0	01018366401
01018384401	C-REACTIVE PROTEIN		1.1	mg/L	<8.0	01018384401
01018398401	C-REACTIVE PROTEIN	H	150.1	mg/L	<8.0	01018398401
01018400401	C-REACTIVE PROTEIN		0.8	mg/L	<8.0	01018400401
01018412401	C-REACTIVE PROTEIN	H	60.4	mg/L	<8.0	01018412401
01018417401	C-REACTIVE PROTEIN	H	83.5	mg/L	<8.0	01018417401
01018420401	C-REACTIVE PROTEIN		1.4	mg/L	<8.0	01018420401
01018422401	C-REACTIVE PROTEIN		6.5	mg/L	<8.0	01018422401
01018423401	C-REACTIVE PROTEIN		0.6	mg/L	<8.0	01018423401
01018424401	C-REACTIVE PROTEIN	H	9.4	mg/L	<8.0	01018424401
01018426401	C-REACTIVE PROTEIN		0.8	mg/L	<8.0	01018426401
01018427401	C-REACTIVE PROTEIN		2.1	mg/L	<8.0	01018427401
01018432401	C-REACTIVE PROTEIN		1.3	mg/L	<8.0	01018432401
01018434401	C-REACTIVE PROTEIN		1.2	mg/L	<8.0	01018434401
01018435401	C-REACTIVE PROTEIN		4.9	mg/L	<8.0	01018435401
01018443401	C-REACTIVE PROTEIN		0.6	mg/L	<8.0	01018443401
01018445401	C-REACTIVE PROTEIN		2.1	mg/L	<8.0	01018445401
01018446401	C-REACTIVE PROTEIN		0.8	mg/L	<8.0	01018446401
01018450401	C-REACTIVE PROTEIN		4.8	mg/L	<8.0	01018450401
01018455401	C-REACTIVE PROTEIN		2.2	mg/L	<8.0	01018455401
01018457401	C-REACTIVE PROTEIN		0.9	mg/L	<8.0	01018457401
01018458401	C-REACTIVE PROTEIN		0.7	mg/L	<8.0	01018458401
01018464401	C-REACTIVE PROTEIN		1.8	mg/L	<8.0	01018464401
01018466401	C-REACTIVE PROTEIN	H	10.6	mg/L	<8.0	01018466401
01018468401	C-REACTIVE PROTEIN		1	mg/L	<8.0	01018468401
01018472401	C-REACTIVE PROTEIN	H	9	mg/L	<8.0	01018472401
01018473401	C-REACTIVE PROTEIN		0.5	mg/L	<8.0	01018473401
01018474401	C-REACTIVE PROTEIN		1.5	mg/L	<8.0	01018474401
01018483401	C-REACTIVE PROTEIN		0.7	mg/L	<8.0	01018483401
01018485401	C-REACTIVE PROTEIN		2.5	mg/L	<8.0	01018485401
01018490401	C-REACTIVE PROTEIN	H	69.4	mg/L	<8.0	01018490401
01018493401	C-REACTIVE PROTEIN		1.1	mg/L	<8.0	01018493401
01018496401	C-REACTIVE PROTEIN	H	29.6	mg/L	<8.0	01018496401
01018502401	C-REACTIVE PROTEIN	H	126.8	mg/L	<8.0	01018502401
01018505401	C-REACTIVE PROTEIN	H	46.1	mg/L	<8.0	01018505401
01018506401	C-REACTIVE PROTEIN	H	74.1	mg/L	<8.0	01018506401
01018509401	C-REACTIVE PROTEIN	H	47.1	mg/L	<8.0	01018509401
01018511401	C-REACTIVE PROTEIN		1.4	mg/L	<8.0	01018511401
01018541401	C-REACTIVE PROTEIN	H	10.8	mg/L	<8.0	01018541401
01018546401	C-REACTIVE PROTEIN	H	156.1	mg/L	<8.0	01018546401
01018549401	C-REACTIVE PROTEIN	H	211	mg/L	<8.0	01018549401
01018550401	C-REACTIVE PROTEIN	H	133.1	mg/L	<8.0	01018550401
01018553401	C-REACTIVE PROTEIN	H	91.9	mg/L	<8.0	01018553401
01018557401	C-REACTIVE PROTEIN	H	21.3	mg/L	<8.0	01018557401
01018560401	C-REACTIVE PROTEIN	H	102.3	mg/L	<8.0	01018560401
01018561401	C-REACTIVE PROTEIN	H	44.1	mg/L	<8.0	01018561401
01018568401	C-REACTIVE PROTEIN	H	44.5	mg/L	<8.0	01018568401
01018569401	C-REACTIVE PROTEIN	H	85	mg/L	<8.0	01018569401
01018577401	C-REACTIVE PROTEIN	H	104.1	mg/L	<8.0	01018577401
01018583401	C-REACTIVE PROTEIN		3.8	mg/L	<8.0	01018583401
01018584401	C-REACTIVE PROTEIN	H	241.9	mg/L	<8.0	01018584401
01018592401	C-REACTIVE PROTEIN		3	mg/L	<8.0	01018592401
01018593401	C-REACTIVE PROTEIN		0.9	mg/L	<8.0	01018593401
01018607401	C-REACTIVE PROTEIN	H	19.3	mg/L	<8.0	01018607401
01018610401	C-REACTIVE PROTEIN	H	109	mg/L	<8.0	01018610401
01018613401	C-REACTIVE PROTEIN		0.4	mg/L	<8.0	01018613401
01018615401	C-REACTIVE PROTEIN		1	mg/L	<8.0	01018615401
01018619401	C-REACTIVE PROTEIN		0.4	mg/L	<8.0	01018619401
01018622401	C-REACTIVE PROTEIN		0.5	mg/L	<8.0	01018622401
01018624401	C-REACTIVE PROTEIN		0.7	mg/L	<8.0	01018624401
01018625401	C-REACTIVE PROTEIN		1.3	mg/L	<8.0	01018625401
01018626401	C-REACTIVE PROTEIN		2	mg/L	<8.0	01018626401
01018627401	C-REACTIVE PROTEIN		1	mg/L	<8.0	01018627401
01018628401	C-REACTIVE PROTEIN		1.3	mg/L	<8.0	01018628401
01018629401	C-REACTIVE PROTEIN		3.7	mg/L	<8.0	01018629401
01018634401	C-REACTIVE PROTEIN		0.8	mg/L	<8.0	01018634401
01018637401	C-REACTIVE PROTEIN		2.9	mg/L	<8.0	01018637401
01018638401	C-REACTIVE PROTEIN		1.3	mg/L	<8.0	01018638401
01018642401	C-REACTIVE PROTEIN	H	153.7	mg/L	<8.0	01018642401
01018643401	C-REACTIVE PROTEIN	H	32.7	mg/L	<8.0	01018643401
01018644401	C-REACTIVE PROTEIN	H	141.7	mg/L	<8.0	01018644401
01018647401	C-REACTIVE PROTEIN	H	56.7	mg/L	<8.0	01018647401
01018652401	C-REACTIVE PROTEIN	H	18.2	mg/L	<8.0	01018652401
01018655401	C-REACTIVE PROTEIN	H	38.9	mg/L	<8.0	01018655401
01018659401	C-REACTIVE PROTEIN	H	49.8	mg/L	<8.0	01018659401
01018671401	C-REACTIVE PROTEIN	H	53.2	mg/L	<8.0	01018671401
01018673401	C-REACTIVE PROTEIN		3.6	mg/L	<8.0	01018673401
01018674401	C-REACTIVE PROTEIN	H	16.5	mg/L	<8.0	01018674401
01018689401	C-REACTIVE PROTEIN	H	57	mg/L	<8.0	01018689401
01018698401	C-REACTIVE PROTEIN	H	31	mg/L	<8.0	01018698401
01018700401	C-REACTIVE PROTEIN		7.4	mg/L	<8.0	01018700401
01018703401	C-REACTIVE PROTEIN	H	40	mg/L	<8.0	01018703401
01018704401	C-REACTIVE PROTEIN	H	48.3	mg/L	<8.0	01018704401
01140219402	C-REACTIVE PROTEIN	H	103	mg/L	<8.0	01140219402
01140327402	C-REACTIVE PROTEIN		3.9	mg/L	<8.0	01140327402
01140337402	C-REACTIVE PROTEIN		7.6	mg/L	<8.0	01140337402
01140422403	C-REACTIVE PROTEIN	H	22	mg/L	<8.0	01140422403
01140426403	C-REACTIVE PROTEIN	H	59.5	mg/L	<8.0	01140426403
01140453410	C-REACTIVE PROTEIN	H	22.7	mg/L	<8.0	01140453410
01140454407	C-REACTIVE PROTEIN	H	40	mg/L	<8.0	01140454407
01140463410	C-REACTIVE PROTEIN	H	49.4	mg/L	<8.0	01140463410
01140465410	C-REACTIVE PROTEIN	H	193.9	mg/L	<8.0	01140465410
01140499408	C-REACTIVE PROTEIN	H	44.3	mg/L	<8.0	01140499408
01140501403	C-REACTIVE PROTEIN	H	26.6	mg/L	<8.0	01140501403
01140502403	C-REACTIVE PROTEIN	H	64.5	mg/L	<8.0	01140502403
01140509403	C-REACTIVE PROTEIN	H	9.2	mg/L	<8.0	01140509403
01140517403	C-REACTIVE PROTEIN	H	37	mg/L	<8.0	01140517403
01140518403	C-REACTIVE PROTEIN		1.3	mg/L	<8.0	01140518403
01140526403	C-REACTIVE PROTEIN		4.1	mg/L	<8.0	01140526403
01140529403	C-REACTIVE PROTEIN	H	194.9	mg/L	<8.0	01140529403
01140536403	C-REACTIVE PROTEIN		6.1	mg/L	<8.0	01140536403
01140538403	C-REACTIVE PROTEIN	H	16.8	mg/L	<8.0	01140538403
01140541403	C-REACTIVE PROTEIN	H	11	mg/L	<8.0	01140541403
01140542403	C-REACTIVE PROTEIN	H	49.6	mg/L	<8.0	01140542403
01140543403	C-REACTIVE PROTEIN	H	15.7	mg/L	<8.0	01140543403
01140544409	C-REACTIVE PROTEIN		0.6	mg/L	<8.0	01140544409
01140564409	C-REACTIVE PROTEIN	H	10.2	mg/L	<8.0	01140564409
01140575403	C-REACTIVE PROTEIN	H	88.7	mg/L	<8.0	01140575403
01140577403	C-REACTIVE PROTEIN	H	17.1	mg/L	<8.0	01140577403
01140585403	C-REACTIVE PROTEIN		7.1	mg/L	<8.0	01140585403
01140613402	C-REACTIVE PROTEIN	H	141.6	mg/L	<8.0	01140613402
01140622409	C-REACTIVE PROTEIN		1	mg/L	<8.0	01140622409
01140646403	C-REACTIVE PROTEIN	H	26.4	mg/L	<8.0	01140646403
01140649406	C-REACTIVE PROTEIN	H	51.8	mg/L	<8.0	01140649406
01140654403	C-REACTIVE PROTEIN	H	56.5	mg/L	<8.0	01140654403
01140659403	C-REACTIVE PROTEIN	H	29.2	mg/L	<8.0	01140659403
01140660403	C-REACTIVE PROTEIN	H	36.6	mg/L	<8.0	01140660403
01140663403	C-REACTIVE PROTEIN	H	30	mg/L	<8.0	01140663403
01140665403	C-REACTIVE PROTEIN	H	71.1	mg/L	<8.0	01140665403
01140672403	C-REACTIVE PROTEIN	H	14.2	mg/L	<8.0	01140672403
01140674403	C-REACTIVE PROTEIN	H	70.8	mg/L	<8.0	01140674403
01140676403	C-REACTIVE PROTEIN	H	24.5	mg/L	<8.0	01140676403
01140681402	C-REACTIVE PROTEIN	H	18.4	mg/L	<8.0	01140681402
01140684403	C-REACTIVE PROTEIN		2	mg/L	<8.0	01140684403
01140686403	C-REACTIVE PROTEIN	H	75.4	mg/L	<8.0	01140686403
01140687402	C-REACTIVE PROTEIN		0.7	mg/L	<8.0	01140687402
01140688402	C-REACTIVE PROTEIN		2.8	mg/L	<8.0	01140688402
01140693409	C-REACTIVE PROTEIN		0.2	mg/L	<8.0	01140693409
01140694403	C-REACTIVE PROTEIN		0.9	mg/L	<8.0	01140694403
01140695403	C-REACTIVE PROTEIN	H	12	mg/L	<8.0	01140695403
01140696402	C-REACTIVE PROTEIN		2.4	mg/L	<8.0	01140696402
01140697402	C-REACTIVE PROTEIN	H	14.6	mg/L	<8.0	01140697402
01140699409	C-REACTIVE PROTEIN	H	221.1	mg/L	<8.0	01140699409
01140705403	C-REACTIVE PROTEIN	H	94.3	mg/L	<8.0	01140705403
01140706402	C-REACTIVE PROTEIN	H	14.4	mg/L	<8.0	01140706402
01140707403	C-REACTIVE PROTEIN	H	43.8	mg/L	<8.0	01140707403
01140708403	C-REACTIVE PROTEIN	H	37.3	mg/L	<8.0	01140708403
01140712409	C-REACTIVE PROTEIN	H	383.7	mg/L	<8.0	01140712409
01140713402	C-REACTIVE PROTEIN	H	22.8	mg/L	<8.0	01140713402
01140716402	C-REACTIVE PROTEIN		1.7	mg/L	<8.0	01140716402
01140718403	C-REACTIVE PROTEIN	H	9.1	mg/L	<8.0	01140718403
01140719402	C-REACTIVE PROTEIN		6	mg/L	<8.0	01140719402
01140727403	C-REACTIVE PROTEIN	H	27.7	mg/L	<8.0	01140727403
01140728403	C-REACTIVE PROTEIN	H	8.4	mg/L	<8.0	01140728403
01140729409	C-REACTIVE PROTEIN	H	375.9	mg/L	<8.0	01140729409
01140730403	C-REACTIVE PROTEIN	H	28.8	mg/L	<8.0	01140730403
01140734408	C-REACTIVE PROTEIN	H	93.8	mg/L	<8.0	01140734408
01140735402	C-REACTIVE PROTEIN	H	12.9	mg/L	<8.0	01140735402
01140739402	C-REACTIVE PROTEIN		3.4	mg/L	<8.0	01140739402
01140742403	C-REACTIVE PROTEIN		7.2	mg/L	<8.0	01140742403
01140744409	C-REACTIVE PROTEIN	H	18.7	mg/L	<8.0	01140744409
01140746408	C-REACTIVE PROTEIN	H	11.2	mg/L	<8.0	01140746408
01140749403	C-REACTIVE PROTEIN	H	48.5	mg/L	<8.0	01140749403
01140753403	C-REACTIVE PROTEIN	H	11.7	mg/L	<8.0	01140753403
01140756403	C-REACTIVE PROTEIN		5.3	mg/L	<8.0	01140756403
01140757403	C-REACTIVE PROTEIN		1.3	mg/L	<8.0	01140757403
01140766403	C-REACTIVE PROTEIN		2	mg/L	<8.0	01140766403
01140768403	C-REACTIVE PROTEIN		0.7	mg/L	<8.0	01140768403
01140772408	C-REACTIVE PROTEIN	H	79.3	mg/L	<8.0	01140772408
01140775403	C-REACTIVE PROTEIN	H	76.1	mg/L	<8.0	01140775403
01140778403	C-REACTIVE PROTEIN		3	mg/L	<8.0	01140778403
01140779403	C-REACTIVE PROTEIN		1.5	mg/L	<8.0	01140779403
01140782403	C-REACTIVE PROTEIN		2.2	mg/L	<8.0	01140782403
01140787403	C-REACTIVE PROTEIN	H	22	mg/L	<8.0	01140787403
01140791409	C-REACTIVE PROTEIN	H	19.3	mg/L	<8.0	01140791409
01140793403	C-REACTIVE PROTEIN		1.9	mg/L	<8.0	01140793403
01140795409	C-REACTIVE PROTEIN	H	12.6	mg/L	<8.0	01140795409
01140797403	C-REACTIVE PROTEIN	H	55.9	mg/L	<8.0	01140797403
01140805403	C-REACTIVE PROTEIN	H	131.3	mg/L	<8.0	01140805403
01140814403	C-REACTIVE PROTEIN	H	34.5	mg/L	<8.0	01140814403
01140818402	C-REACTIVE PROTEIN		0.2	mg/L	<8.0	01140818402
01140824403	C-REACTIVE PROTEIN	H	101.6	mg/L	<8.0	01140824403
01140826403	C-REACTIVE PROTEIN		2.5	mg/L	<8.0	01140826403
01140832403	C-REACTIVE PROTEIN	H	55.3	mg/L	<8.0	01140832403
01140833403	C-REACTIVE PROTEIN	H	20.4	mg/L	<8.0	01140833403
01140835403	C-REACTIVE PROTEIN	H	82.5	mg/L	<8.0	01140835403
01140839403	C-REACTIVE PROTEIN		5.6	mg/L	<8.0	01140839403
01140848403	C-REACTIVE PROTEIN	H	84.4	mg/L	<8.0	01140848403
01140861409	C-REACTIVE PROTEIN	H	177.5	mg/L	<8.0	01140861409
01140972401	C-REACTIVE PROTEIN		0.6	mg/L	<8.0	01140972401
01141020408	C-REACTIVE PROTEIN		2.2	mg/L	<8.0	01141020408
01141044408	C-REACTIVE PROTEIN	H	56.2	mg/L	<8.0	01141044408
01141046409	C-REACTIVE PROTEIN	H	74.1	mg/L	<8.0	01141046409
01141068408	C-REACTIVE PROTEIN	H	15.4	mg/L	<8.0	01141068408
01141073409	C-REACTIVE PROTEIN		0.7	mg/L	<8.0	01141073409
01141079401	C-REACTIVE PROTEIN		0.6	mg/L	<8.0	01141079401
01141095401	C-REACTIVE PROTEIN	H	30.8	mg/L	<8.0	01141095401
01141099401	C-REACTIVE PROTEIN		2.8	mg/L	<8.0	01141099401
01141105401	C-REACTIVE PROTEIN		0.4	mg/L	<8.0	01141105401
01141110401	C-REACTIVE PROTEIN	H	8.6	mg/L	<8.0	01141110401
01141126402	C-REACTIVE PROTEIN		3.3	mg/L	<8.0	01141126402
01141131402	C-REACTIVE PROTEIN	H	21.8	mg/L	<8.0	01141131402
01141132402	C-REACTIVE PROTEIN		1.7	mg/L	<8.0	01141132402
01141134402	C-REACTIVE PROTEIN		0.4	mg/L	<8.0	01141134402
01141136401	C-REACTIVE PROTEIN	H	16.5	mg/L	<8.0	01141136401
01141146401	C-REACTIVE PROTEIN	H	14.3	mg/L	<8.0	01141146401
01141184401	C-REACTIVE PROTEIN		0.6	mg/L	<8.0	01141184401
01141193401	C-REACTIVE PROTEIN		1.5	mg/L	<8.0	01141193401
01141233401	C-REACTIVE PROTEIN		<0.2	mg/L	<8.0	01141233401
01141251408	C-REACTIVE PROTEIN		5	mg/L	<8.0	01141251408
01141255401	C-REACTIVE PROTEIN		1.4	mg/L	<8.0	01141255401
01141257408	C-REACTIVE PROTEIN		2.8	mg/L	<8.0	01141257408
01141273401	C-REACTIVE PROTEIN		1	mg/L	<8.0	01141273401
01141292408	C-REACTIVE PROTEIN		7.8	mg/L	<8.0	01141292408
01141311408	C-REACTIVE PROTEIN		1.4	mg/L	<8.0	01141311408
01141312401	C-REACTIVE PROTEIN		0.9	mg/L	<8.0	01141312401
01141313401	C-REACTIVE PROTEIN		5.3	mg/L	<8.0	01141313401
01141323401	C-REACTIVE PROTEIN		3	mg/L	<8.0	01141323401
01141326401	C-REACTIVE PROTEIN		2.2	mg/L	<8.0	01141326401
01141329401	C-REACTIVE PROTEIN		0.7	mg/L	<8.0	01141329401
01141346401	C-REACTIVE PROTEIN		0.5	mg/L	<8.0	01141346401
01141383401	C-REACTIVE PROTEIN		5.9	mg/L	<8.0	01141383401
01142004403	C-REACTIVE PROTEIN	H	86.7	mg/L	<8.0	01142004403
01142019403	C-REACTIVE PROTEIN		0.5	mg/L	<8.0	01142019403
01142033405	C-REACTIVE PROTEIN	H	19.3	mg/L	<8.0	01142033405
01142035403	C-REACTIVE PROTEIN	H	43.5	mg/L	<8.0	01142035403
01142036403	C-REACTIVE PROTEIN		1.3	mg/L	<8.0	01142036403
01142039403	C-REACTIVE PROTEIN		3.3	mg/L	<8.0	01142039403
01142043403	C-REACTIVE PROTEIN		0.6	mg/L	<8.0	01142043403
01142052403	C-REACTIVE PROTEIN		1.2	mg/L	<8.0	01142052403
01142056403	C-REACTIVE PROTEIN	H	69.4	mg/L	<8.0	01142056403
01142059406	C-REACTIVE PROTEIN		0.9	mg/L	<8.0	01142059406
01142092402	C-REACTIVE PROTEIN	H	9.9	mg/L	<8.0	01142092402
01142096406	C-REACTIVE PROTEIN		1.1	mg/L	<8.0	01142096406
01142097403	C-REACTIVE PROTEIN	H	23.3	mg/L	<8.0	01142097403
01142137402	C-REACTIVE PROTEIN		5.7	mg/L	<8.0	01142137402
01144020401	C-REACTIVE PROTEIN	H	28.8	mg/L	<8.0	01144020401
01144041401	C-REACTIVE PROTEIN	H	9.5	mg/L	<8.0	01144041401
01144042401	C-REACTIVE PROTEIN	H	234.4	mg/L	<8.0	01144042401
01144115401	C-REACTIVE PROTEIN		7.6	mg/L	<8.0	01144115401
01144153401	C-REACTIVE PROTEIN	H	26	mg/L	<8.0	01144153401
01144159401	C-REACTIVE PROTEIN	H	22.1	mg/L	<8.0	01144159401
01144225401	C-REACTIVE PROTEIN		5	mg/L	<8.0	01144225401
01144250401	C-REACTIVE PROTEIN	H	148.4	mg/L	<8.0	01144250401
01144262401	C-REACTIVE PROTEIN		0.5	mg/L	<8.0	01144262401
01144302402	C-REACTIVE PROTEIN	H	39.2	mg/L	<8.0	01144302402
01144303401	C-REACTIVE PROTEIN	H	198.4	mg/L	<8.0	01144303401
01144304401	C-REACTIVE PROTEIN	H	58.5	mg/L	<8.0	01144304401
01144305403	C-REACTIVE PROTEIN		5.7	mg/L	<8.0	01144305403
01144306401	C-REACTIVE PROTEIN	H	29.4	mg/L	<8.0	01144306401
01144307401	C-REACTIVE PROTEIN	H	30.6	mg/L	<8.0	01144307401
01144309401	C-REACTIVE PROTEIN	H	212.1	mg/L	<8.0	01144309401
01144321401	C-REACTIVE PROTEIN		7.8	mg/L	<8.0	01144321401
01144332403	C-REACTIVE PROTEIN		5.3	mg/L	<8.0	01144332403
01144334401	C-REACTIVE PROTEIN	H	32.7	mg/L	<8.0	01144334401
01144336401	C-REACTIVE PROTEIN		0.5	mg/L	<8.0	01144336401
01144348401	C-REACTIVE PROTEIN	H	125.7	mg/L	<8.0	01144348401
01144349402	C-REACTIVE PROTEIN	H	40	mg/L	<8.0	01144349402
01144350401	C-REACTIVE PROTEIN	H	173.9	mg/L	<8.0	01144350401
01144351402	C-REACTIVE PROTEIN	H	148	mg/L	<8.0	01144351402
01144353402	C-REACTIVE PROTEIN	H	20.7	mg/L	<8.0	01144353402
01144356401	C-REACTIVE PROTEIN	H	108.8	mg/L	<8.0	01144356401
01144357401	C-REACTIVE PROTEIN	H	43.5	mg/L	<8.0	01144357401
01144362402	C-REACTIVE PROTEIN		6.8	mg/L	<8.0	01144362402
01144366401	C-REACTIVE PROTEIN	H	52.6	mg/L	<8.0	01144366401
01144369401	C-REACTIVE PROTEIN	H	213.2	mg/L	<8.0	01144369401
01144370401	C-REACTIVE PROTEIN		<0.2	mg/L	<8.0	01144370401
01144377402	C-REACTIVE PROTEIN		5.9	mg/L	<8.0	01144377402
01144378401	C-REACTIVE PROTEIN	H	105.7	mg/L	<8.0	01144378401
01144379403	C-REACTIVE PROTEIN	H	116.4	mg/L	<8.0	01144379403
01144380403	C-REACTIVE PROTEIN	H	143.3	mg/L	<8.0	01144380403
01144381401	C-REACTIVE PROTEIN	H	33.8	mg/L	<8.0	01144381401
01144383401	C-REACTIVE PROTEIN		1.7	mg/L	<8.0	01144383401
01144389401	C-REACTIVE PROTEIN	H	118.1	mg/L	<8.0	01144389401
01144391403	C-REACTIVE PROTEIN	H	119.7	mg/L	<8.0	01144391403
01144394401	C-REACTIVE PROTEIN	H	276.7	mg/L	<8.0	01144394401
01144396401	C-REACTIVE PROTEIN	H	41.4	mg/L	<8.0	01144396401
01144397401	C-REACTIVE PROTEIN		4.7	mg/L	<8.0	01144397401
01144399402	C-REACTIVE PROTEIN		4.1	mg/L	<8.0	01144399402
01144400401	C-REACTIVE PROTEIN	H	78.2	mg/L	<8.0	01144400401
01144401401	C-REACTIVE PROTEIN	H	63.1	mg/L	<8.0	01144401401
01144624402	C-REACTIVE PROTEIN		1.1	mg/L	<8.0	01144624402
01144637401	C-REACTIVE PROTEIN		1.1	mg/L	<8.0	01144637401
01144638402	C-REACTIVE PROTEIN		1.3	mg/L	<8.0	01144638402
01144658402	C-REACTIVE PROTEIN		0.7	mg/L	<8.0	01144658402
01144662401	C-REACTIVE PROTEIN		4.1	mg/L	<8.0	01144662401
01144663401	C-REACTIVE PROTEIN		1	mg/L	<8.0	01144663401
01144677402	C-REACTIVE PROTEIN		2.4	mg/L	<8.0	01144677402
01144678402	C-REACTIVE PROTEIN		1.6	mg/L	<8.0	01144678402
01144682401	C-REACTIVE PROTEIN	H	19.5	mg/L	<8.0	01144682401
01144686401	C-REACTIVE PROTEIN	H	9.6	mg/L	<8.0	01144686401
01144687402	C-REACTIVE PROTEIN		0.4	mg/L	<8.0	01144687402
01144697402	C-REACTIVE PROTEIN	H	10	mg/L	<8.0	01144697402
01144699401	C-REACTIVE PROTEIN		0.3	mg/L	<8.0	01144699401
01144700401	C-REACTIVE PROTEIN		1.5	mg/L	<8.0	01144700401
01144702402	C-REACTIVE PROTEIN		0.5	mg/L	<8.0	01144702402
01144707401	C-REACTIVE PROTEIN	H	32.6	mg/L	<8.0	01144707401
01144709401	C-REACTIVE PROTEIN	H	43.2	mg/L	<8.0	01144709401
01144710401	C-REACTIVE PROTEIN		0.4	mg/L	<8.0	01144710401
01144719401	C-REACTIVE PROTEIN		2.7	mg/L	<8.0	01144719401
01144724401	C-REACTIVE PROTEIN		6.7	mg/L	<8.0	01144724401
01144725401	C-REACTIVE PROTEIN		2	mg/L	<8.0	01144725401
01144730401	C-REACTIVE PROTEIN		4.5	mg/L	<8.0	01144730401
01144731401	C-REACTIVE PROTEIN		1.9	mg/L	<8.0	01144731401
01144734401	C-REACTIVE PROTEIN		0.2	mg/L	<8.0	01144734401
01144735401	C-REACTIVE PROTEIN		4.3	mg/L	<8.0	01144735401
01144738401	C-REACTIVE PROTEIN	H	22	mg/L	<8.0	01144738401
01144741401	C-REACTIVE PROTEIN		2.4	mg/L	<8.0	01144741401
01144742402	C-REACTIVE PROTEIN		1.6	mg/L	<8.0	01144742402
01144745401	C-REACTIVE PROTEIN		0.7	mg/L	<8.0	01144745401
01144757401	C-REACTIVE PROTEIN	H	144.5	mg/L	<8.0	01144757401
01144758401	C-REACTIVE PROTEIN		5.3	mg/L	<8.0	01144758401
01144765401	C-REACTIVE PROTEIN		5.2	mg/L	<8.0	01144765401
01144769402	C-REACTIVE PROTEIN		3.5	mg/L	<8.0	01144769402
01144782401	C-REACTIVE PROTEIN	H	42.8	mg/L	<8.0	01144782401
01144785401	C-REACTIVE PROTEIN	H	53.8	mg/L	<8.0	01144785401
01144793401	C-REACTIVE PROTEIN		0.4	mg/L	<8.0	01144793401
01144823401	C-REACTIVE PROTEIN	H	12.6	mg/L	<8.0	01144823401
01144827401	C-REACTIVE PROTEIN		4.7	mg/L	<8.0	01144827401
01144831401	C-REACTIVE PROTEIN	H	17.2	mg/L	<8.0	01144831401
01144846401	C-REACTIVE PROTEIN		7.2	mg/L	<8.0	01144846401
01144854401	C-REACTIVE PROTEIN	H	31.6	mg/L	<8.0	01144854401
01144901401	C-REACTIVE PROTEIN	H	19.4	mg/L	<8.0	01144901401
01144903401	C-REACTIVE PROTEIN	H	41.2	mg/L	<8.0	01144903401
01144905401	C-REACTIVE PROTEIN	H	32.8	mg/L	<8.0	01144905401
01144962403	C-REACTIVE PROTEIN	H	9.3	mg/L	<8.0	01144962403
01144974401	C-REACTIVE PROTEIN	H	56.2	mg/L	<8.0	01144974401
01144980401	C-REACTIVE PROTEIN	H	110.8	mg/L	<8.0	01144980401
01144996401	C-REACTIVE PROTEIN	H	49.8	mg/L	<8.0	01144996401
01145042403	C-REACTIVE PROTEIN		0.7	mg/L	<8.0	01145042403
01145059401	C-REACTIVE PROTEIN		2.8	mg/L	<8.0	01145059401
01145075401	C-REACTIVE PROTEIN		1.4	mg/L	<8.0	01145075401
01145098401	C-REACTIVE PROTEIN		0.5	mg/L	<8.0	01145098401
01145101403	C-REACTIVE PROTEIN	H	123.8	mg/L	<8.0	01145101403
01145105403	C-REACTIVE PROTEIN	H	10.5	mg/L	<8.0	01145105403
01145120401	C-REACTIVE PROTEIN	H	14.2	mg/L	<8.0	01145120401
01145144403	C-REACTIVE PROTEIN		1.1	mg/L	<8.0	01145144403
01145157401	C-REACTIVE PROTEIN	H	78.9	mg/L	<8.0	01145157401
01145162401	C-REACTIVE PROTEIN		6	mg/L	<8.0	01145162401
01145193401	C-REACTIVE PROTEIN		2.4	mg/L	<8.0	01145193401
01145211401	C-REACTIVE PROTEIN		0.8	mg/L	<8.0	01145211401
01145237401	C-REACTIVE PROTEIN	H	8.9	mg/L	<8.0	01145237401
01145248401	C-REACTIVE PROTEIN	H	203.2	mg/L	<8.0	01145248401
01145270401	C-REACTIVE PROTEIN	H	19.2	mg/L	<8.0	01145270401
01145284401	C-REACTIVE PROTEIN		2.4	mg/L	<8.0	01145284401
01145302401	C-REACTIVE PROTEIN		3.8	mg/L	<8.0	01145302401
01145306401	C-REACTIVE PROTEIN		1.2	mg/L	<8.0	01145306401
01145317401	C-REACTIVE PROTEIN		4.4	mg/L	<8.0	01145317401
01145322401	C-REACTIVE PROTEIN		0.5	mg/L	<8.0	01145322401
01145324401	C-REACTIVE PROTEIN		0.3	mg/L	<8.0	01145324401
01145331401	C-REACTIVE PROTEIN		0.7	mg/L	<8.0	01145331401
01145337401	C-REACTIVE PROTEIN	H	14.6	mg/L	<8.0	01145337401
01145338401	C-REACTIVE PROTEIN		1.6	mg/L	<8.0	01145338401
01145358401	C-REACTIVE PROTEIN	H	94.9	mg/L	<8.0	01145358401
01145362401	C-REACTIVE PROTEIN		1.2	mg/L	<8.0	01145362401
01145370401	C-REACTIVE PROTEIN		2.8	mg/L	<8.0	01145370401
01145380401	C-REACTIVE PROTEIN		0.9	mg/L	<8.0	01145380401
01145555401	C-REACTIVE PROTEIN	H	25.9	mg/L	<8.0	01145555401
01180311404	C-REACTIVE PROTEIN		0.9	mg/L	<8.0	01180311404
01180314403	C-REACTIVE PROTEIN	H	112.2	mg/L	<8.0	01180314403
01180316403	C-REACTIVE PROTEIN	H	32.3	mg/L	<8.0	01180316403
01180317404	C-REACTIVE PROTEIN		1.8	mg/L	<8.0	01180317404
01180322404	C-REACTIVE PROTEIN		5.9	mg/L	<8.0	01180322404
01180325404	C-REACTIVE PROTEIN		4	mg/L	<8.0	01180325404
01180339403	C-REACTIVE PROTEIN	H	8.8	mg/L	<8.0	01180339403
01180340403	C-REACTIVE PROTEIN		1.7	mg/L	<8.0	01180340403
01180342402	C-REACTIVE PROTEIN		1.1	mg/L	<8.0	01180342402
01180343402	C-REACTIVE PROTEIN		1	mg/L	<8.0	01180343402
01180348404	C-REACTIVE PROTEIN		1.4	mg/L	<8.0	01180348404
01180351402	C-REACTIVE PROTEIN	H	19.5	mg/L	<8.0	01180351402
01180364403	C-REACTIVE PROTEIN	H	16.2	mg/L	<8.0	01180364403
01180365403	C-REACTIVE PROTEIN	H	80.4	mg/L	<8.0	01180365403
01180371403	C-REACTIVE PROTEIN		1.7	mg/L	<8.0	01180371403
01180372403	C-REACTIVE PROTEIN	H	230.6	mg/L	<8.0	01180372403
01180377403	C-REACTIVE PROTEIN		4.9	mg/L	<8.0	01180377403
01180402403	C-REACTIVE PROTEIN	H	35.8	mg/L	<8.0	01180402403
01410328412	C-REACTIVE PROTEIN	H	53.1	mg/L	<8.0	01410328412
01410463412	C-REACTIVE PROTEIN		3.4	mg/L	<8.0	01410463412
01410464411	C-REACTIVE PROTEIN	H	31.1	mg/L	<8.0	01410464411
01410499410	C-REACTIVE PROTEIN	H	8	mg/L	<8.0	01410499410
01410664409	C-REACTIVE PROTEIN	H	89.4	mg/L	<8.0	01410664409
01410683419	C-REACTIVE PROTEIN		3.5	mg/L	<8.0	01410683419
01610034405	C-REACTIVE PROTEIN		3.1	mg/L	<8.0	01610034405
01610036404	C-REACTIVE PROTEIN	H	94.2	mg/L	<8.0	01610036404
01610039404	C-REACTIVE PROTEIN	H	20.4	mg/L	<8.0	01610039404
01610040404	C-REACTIVE PROTEIN	H	10.4	mg/L	<8.0	01610040404
01610042405	C-REACTIVE PROTEIN		0.8	mg/L	<8.0	01610042405
01610043404	C-REACTIVE PROTEIN		0.8	mg/L	<8.0	01610043404
01610044404	C-REACTIVE PROTEIN		0.3	mg/L	<8.0	01610044404
01610045403	C-REACTIVE PROTEIN		2	mg/L	<8.0	01610045403
01610046404	C-REACTIVE PROTEIN	H	40	mg/L	<8.0	01610046404
01610047403	C-REACTIVE PROTEIN	H	222.3	mg/L	<8.0	01610047403
01610049404	C-REACTIVE PROTEIN	H	85.4	mg/L	<8.0	01610049404
01610051405	C-REACTIVE PROTEIN	H	11.8	mg/L	<8.0	01610051405
01610052403	C-REACTIVE PROTEIN	H	13.1	mg/L	<8.0	01610052403
01610055406	C-REACTIVE PROTEIN		1	mg/L	<8.0	01610055406
01610057403	C-REACTIVE PROTEIN		0.7	mg/L	<8.0	01610057403
01610058404	C-REACTIVE PROTEIN	H	34.7	mg/L	<8.0	01610058404
01610059404	C-REACTIVE PROTEIN	H	17.7	mg/L	<8.0	01610059404
01610061404	C-REACTIVE PROTEIN	H	15.8	mg/L	<8.0	01610061404
01610062403	C-REACTIVE PROTEIN		0.4	mg/L	<8.0	01610062403
01610063405	C-REACTIVE PROTEIN		2.6	mg/L	<8.0	01610063405
01610065403	C-REACTIVE PROTEIN	H	40.8	mg/L	<8.0	01610065403
01610066401	C-REACTIVE PROTEIN	H	19.3	mg/L	<8.0	01610066401
01610067405	C-REACTIVE PROTEIN	H	10.9	mg/L	<8.0	01610067405
01610068404	C-REACTIVE PROTEIN	H	54.2	mg/L	<8.0	01610068404
01610070404	C-REACTIVE PROTEIN		3.9	mg/L	<8.0	01610070404
01610074403	C-REACTIVE PROTEIN	H	14.1	mg/L	<8.0	01610074403
01610075403	C-REACTIVE PROTEIN	H	67.9	mg/L	<8.0	01610075403
01610079403	C-REACTIVE PROTEIN		6.6	mg/L	<8.0	01610079403
01610081402	C-REACTIVE PROTEIN	H	11.7	mg/L	<8.0	01610081402
01610083404	C-REACTIVE PROTEIN		2.8	mg/L	<8.0	01610083404
01610084404	C-REACTIVE PROTEIN		1.6	mg/L	<8.0	01610084404
01610085403	C-REACTIVE PROTEIN	H	8	mg/L	<8.0	01610085403
01610086404	C-REACTIVE PROTEIN	H	13.6	mg/L	<8.0	01610086404
01610088403	C-REACTIVE PROTEIN		3	mg/L	<8.0	01610088403
01610089404	C-REACTIVE PROTEIN		7.4	mg/L	<8.0	01610089404
01610092405	C-REACTIVE PROTEIN	H	18.2	mg/L	<8.0	01610092405
01610093405	C-REACTIVE PROTEIN	H	77	mg/L	<8.0	01610093405
01610095405	C-REACTIVE PROTEIN	H	11.1	mg/L	<8.0	01610095405
01610096406	C-REACTIVE PROTEIN		3.2	mg/L	<8.0	01610096406
01610102402	C-REACTIVE PROTEIN	H	202.8	mg/L	<8.0	01610102402
01610104402	C-REACTIVE PROTEIN	H	9.1	mg/L	<8.0	01610104402
01610107401	C-REACTIVE PROTEIN	H	12.3	mg/L	<8.0	01610107401
01610109401	C-REACTIVE PROTEIN	H	63	mg/L	<8.0	01610109401
01610111402	C-REACTIVE PROTEIN	H	22.2	mg/L	<8.0	01610111402
01610119402	C-REACTIVE PROTEIN	H	106.7	mg/L	<8.0	01610119402
01610127402	C-REACTIVE PROTEIN	H	88.1	mg/L	<8.0	01610127402
01610138403	C-REACTIVE PROTEIN	H	114.9	mg/L	<8.0	01610138403
01610139401	C-REACTIVE PROTEIN	H	59.3	mg/L	<8.0	01610139401
01610144402	C-REACTIVE PROTEIN	H	191.6	mg/L	<8.0	01610144402
01610145401	C-REACTIVE PROTEIN	H	13.7	mg/L	<8.0	01610145401
01610183402	C-REACTIVE PROTEIN		4.5	mg/L	<8.0	01610183402
01610184402	C-REACTIVE PROTEIN	H	28.1	mg/L	<8.0	01610184402
01610193404	C-REACTIVE PROTEIN		1.8	mg/L	<8.0	01610193404
01610207402	C-REACTIVE PROTEIN		6.7	mg/L	<8.0	01610207402
01610209402	C-REACTIVE PROTEIN	H	16.7	mg/L	<8.0	01610209402
01610211402	C-REACTIVE PROTEIN	H	92.2	mg/L	<8.0	01610211402
01610231402	C-REACTIVE PROTEIN	H	132.3	mg/L	<8.0	01610231402
01610238403	C-REACTIVE PROTEIN	H	123.6	mg/L	<8.0	01610238403
01610239403	C-REACTIVE PROTEIN	H	203.8	mg/L	<8.0	01610239403
01610242402	C-REACTIVE PROTEIN	H	89	mg/L	<8.0	01610242402
01610243404	C-REACTIVE PROTEIN	H	167.4	mg/L	<8.0	01610243404
01610245402	C-REACTIVE PROTEIN	H	238.2	mg/L	<8.0	01610245402
01610260403	C-REACTIVE PROTEIN	H	58.2	mg/L	<8.0	01610260403
01610265402	C-REACTIVE PROTEIN	H	35	mg/L	<8.0	01610265402
01610266403	C-REACTIVE PROTEIN	H	115	mg/L	<8.0	01610266403
01610277403	C-REACTIVE PROTEIN	H	93	mg/L	<8.0	01610277403
01610284403	C-REACTIVE PROTEIN	H	230.6	mg/L	<8.0	01610284403
01610297403	C-REACTIVE PROTEIN	H	46.8	mg/L	<8.0	01610297403
01610302402	C-REACTIVE PROTEIN	H	187.7	mg/L	<8.0	01610302402
01610389401	C-REACTIVE PROTEIN	H	130.4	mg/L	<8.0	01610389401
01610392402	C-REACTIVE PROTEIN	H	140.5	mg/L	<8.0	01610392402
01610393402	C-REACTIVE PROTEIN	H	102.3	mg/L	<8.0	01610393402
01610400402	C-REACTIVE PROTEIN	H	132.3	mg/L	<8.0	01610400402
01610401402	C-REACTIVE PROTEIN	H	204.6	mg/L	<8.0	01610401402
01610405402	C-REACTIVE PROTEIN	H	63	mg/L	<8.0	01610405402
01610411402	C-REACTIVE PROTEIN	H	134.5	mg/L	<8.0	01610411402
01610436402	C-REACTIVE PROTEIN	H	47.3	mg/L	<8.0	01610436402
01610437402	C-REACTIVE PROTEIN	H	46.6	mg/L	<8.0	01610437402
01610441402	C-REACTIVE PROTEIN	H	142.1	mg/L	<8.0	01610441402
01610444402	C-REACTIVE PROTEIN	H	89.3	mg/L	<8.0	01610444402
01610447402	C-REACTIVE PROTEIN	H	11.3	mg/L	<8.0	01610447402
01610452401	C-REACTIVE PROTEIN	H	12	mg/L	<8.0	01610452401
01610454404	C-REACTIVE PROTEIN	H	8.9	mg/L	<8.0	01610454404
01610457405	C-REACTIVE PROTEIN	H	83.3	mg/L	<8.0	01610457405
01610458405	C-REACTIVE PROTEIN	H	52.2	mg/L	<8.0	01610458405
01610462405	C-REACTIVE PROTEIN	H	170.3	mg/L	<8.0	01610462405
01610463405	C-REACTIVE PROTEIN	H	79.9	mg/L	<8.0	01610463405
01610464405	C-REACTIVE PROTEIN	H	147.1	mg/L	<8.0	01610464405
01610465402	C-REACTIVE PROTEIN	H	211.5	mg/L	<8.0	01610465402
01610466404	C-REACTIVE PROTEIN	H	303.2	mg/L	<8.0	01610466404
01610475405	C-REACTIVE PROTEIN	H	133.8	mg/L	<8.0	01610475405
01610481405	C-REACTIVE PROTEIN	H	202.7	mg/L	<8.0	01610481405
01610482402	C-REACTIVE PROTEIN	H	110.5	mg/L	<8.0	01610482402
01610485405	C-REACTIVE PROTEIN		6.4	mg/L	<8.0	01610485405
01610487405	C-REACTIVE PROTEIN	H	75	mg/L	<8.0	01610487405
01610492402	C-REACTIVE PROTEIN	H	66	mg/L	<8.0	01610492402
01610495402	C-REACTIVE PROTEIN	H	33.3	mg/L	<8.0	01610495402
01610496402	C-REACTIVE PROTEIN	H	33.7	mg/L	<8.0	01610496402
01610497402	C-REACTIVE PROTEIN	H	94	mg/L	<8.0	01610497402
01610501402	C-REACTIVE PROTEIN	H	215.3	mg/L	<8.0	01610501402
01610503404	C-REACTIVE PROTEIN	H	106.3	mg/L	<8.0	01610503404
01610512402	C-REACTIVE PROTEIN		3.2	mg/L	<8.0	01610512402
01610541402	C-REACTIVE PROTEIN	H	72.8	mg/L	<8.0	01610541402
01610555404	C-REACTIVE PROTEIN	H	165.5	mg/L	<8.0	01610555404
01610575406	C-REACTIVE PROTEIN	H	133.9	mg/L	<8.0	01610575406
01610601405	C-REACTIVE PROTEIN	H	91.9	mg/L	<8.0	01610601405
01610652402	C-REACTIVE PROTEIN	H	26.9	mg/L	<8.0	01610652402
01610665402	C-REACTIVE PROTEIN	H	58.3	mg/L	<8.0	01610665402
01610666402	C-REACTIVE PROTEIN	H	131	mg/L	<8.0	01610666402
01610675402	C-REACTIVE PROTEIN	H	236.8	mg/L	<8.0	01610675402
01610688402	C-REACTIVE PROTEIN	H	56.4	mg/L	<8.0	01610688402
01610713405	C-REACTIVE PROTEIN	H	115	mg/L	<8.0	01610713405
01610714402	C-REACTIVE PROTEIN	H	268.2	mg/L	<8.0	01610714402
01610727402	C-REACTIVE PROTEIN	H	104.1	mg/L	<8.0	01610727402
01610736401	C-REACTIVE PROTEIN	H	51	mg/L	<8.0	01610736401
01610786403	C-REACTIVE PROTEIN		1.7	mg/L	<8.0	01610786403
01710001401	C-REACTIVE PROTEIN	H	22.5	mg/L	<8.0	01710001401
01710002403	C-REACTIVE PROTEIN		6.2	mg/L	<8.0	01710002403
01710008402	C-REACTIVE PROTEIN		3.1	mg/L	<8.0	01710008402
01710009401	C-REACTIVE PROTEIN		5.5	mg/L	<8.0	01710009401
01710010401	C-REACTIVE PROTEIN		7.7	mg/L	<8.0	01710010401
01710012403	C-REACTIVE PROTEIN	H	27.9	mg/L	<8.0	01710012403
01710014401	C-REACTIVE PROTEIN		3	mg/L	<8.0	01710014401
01710017401	C-REACTIVE PROTEIN		1.6	mg/L	<8.0	01710017401
01710020403	C-REACTIVE PROTEIN	H	55.3	mg/L	<8.0	01710020403
01710021401	C-REACTIVE PROTEIN	H	182.5	mg/L	<8.0	01710021401
01710022401	C-REACTIVE PROTEIN	H	51.9	mg/L	<8.0	01710022401
01710024402	C-REACTIVE PROTEIN	H	132.4	mg/L	<8.0	01710024402
01710025402	C-REACTIVE PROTEIN	H	82.4	mg/L	<8.0	01710025402
01710027404	C-REACTIVE PROTEIN	H	20.5	mg/L	<8.0	01710027404
01710029403	C-REACTIVE PROTEIN	H	23.2	mg/L	<8.0	01710029403
01710030401	C-REACTIVE PROTEIN		7.4	mg/L	<8.0	01710030401
01710031403	C-REACTIVE PROTEIN	H	10.6	mg/L	<8.0	01710031403
01710032403	C-REACTIVE PROTEIN	H	18.2	mg/L	<8.0	01710032403
01710033403	C-REACTIVE PROTEIN	H	10.1	mg/L	<8.0	01710033403
01710034402	C-REACTIVE PROTEIN	H	21.4	mg/L	<8.0	01710034402
01710035403	C-REACTIVE PROTEIN	H	67.8	mg/L	<8.0	01710035403
01710036401	C-REACTIVE PROTEIN	H	159	mg/L	<8.0	01710036401
01710037403	C-REACTIVE PROTEIN	H	13.1	mg/L	<8.0	01710037403
01710038402	C-REACTIVE PROTEIN	H	21.4	mg/L	<8.0	01710038402
01710043402	C-REACTIVE PROTEIN	H	54.9	mg/L	<8.0	01710043402
01710044403	C-REACTIVE PROTEIN		0.9	mg/L	<8.0	01710044403
01710045401	C-REACTIVE PROTEIN	H	83.2	mg/L	<8.0	01710045401
01710047401	C-REACTIVE PROTEIN	H	25.3	mg/L	<8.0	01710047401
01710048403	C-REACTIVE PROTEIN	H	37.7	mg/L	<8.0	01710048403
01710049402	C-REACTIVE PROTEIN	H	25.5	mg/L	<8.0	01710049402
01710051403	C-REACTIVE PROTEIN		<0.2	mg/L	<8.0	01710051403
01710053401	C-REACTIVE PROTEIN		5.9	mg/L	<8.0	01710053401
01710055401	C-REACTIVE PROTEIN	H	39.2	mg/L	<8.0	01710055401
01710058401	C-REACTIVE PROTEIN		4.7	mg/L	<8.0	01710058401
01710063401	C-REACTIVE PROTEIN	H	58.7	mg/L	<8.0	01710063401
01710065401	C-REACTIVE PROTEIN	H	118.1	mg/L	<8.0	01710065401
01710067401	C-REACTIVE PROTEIN	H	93	mg/L	<8.0	01710067401
01710072401	C-REACTIVE PROTEIN	H	33.8	mg/L	<8.0	01710072401
01710073401	C-REACTIVE PROTEIN	H	176.2	mg/L	<8.0	01710073401
01710074401	C-REACTIVE PROTEIN		5.6	mg/L	<8.0	01710074401
01710075401	C-REACTIVE PROTEIN	H	25.8	mg/L	<8.0	01710075401
01710077402	C-REACTIVE PROTEIN	H	20.8	mg/L	<8.0	01710077402
01710081401	C-REACTIVE PROTEIN		<0.2	mg/L	<8.0	01710081401
01710083403	C-REACTIVE PROTEIN	H	67.2	mg/L	<8.0	01710083403
01710085401	C-REACTIVE PROTEIN	H	105.4	mg/L	<8.0	01710085401
01710093401	C-REACTIVE PROTEIN	H	13.8	mg/L	<8.0	01710093401
01710095401	C-REACTIVE PROTEIN	H	52.2	mg/L	<8.0	01710095401
01710099401	C-REACTIVE PROTEIN	H	90.9	mg/L	<8.0	01710099401
10140002403	C-REACTIVE PROTEIN		0.5	mg/L	<8.0	10140002403
10140018415	C-REACTIVE PROTEIN	H	82.6	mg/L	<8.0	10140018415
26670172403	C-REACTIVE PROTEIN		4.7	mg/L	<8.0	26670172403
26670174401	C-REACTIVE PROTEIN		0.5	mg/L	<8.0	26670174401
26670176401	C-REACTIVE PROTEIN		7.6	mg/L	<8.0	26670176401
26670178403	C-REACTIVE PROTEIN	H	51.3	mg/L	<8.0	26670178403
26670180401	C-REACTIVE PROTEIN		0.3	mg/L	<8.0	26670180401
26670183405	C-REACTIVE PROTEIN	H	10.9	mg/L	<8.0	26670183405
26670184402	C-REACTIVE PROTEIN	H	13.6	mg/L	<8.0	26670184402
26670190402	C-REACTIVE PROTEIN	H	55.6	mg/L	<8.0	26670190402
26670193403	C-REACTIVE PROTEIN	H	60.6	mg/L	<8.0	26670193403
26670194401	C-REACTIVE PROTEIN	H	77.5	mg/L	<8.0	26670194401
26670196403	C-REACTIVE PROTEIN	H	35.1	mg/L	<8.0	26670196403
26670200401	C-REACTIVE PROTEIN	H	15.5	mg/L	<8.0	26670200401
26670202401	C-REACTIVE PROTEIN		5.5	mg/L	<8.0	26670202401
26670206403	C-REACTIVE PROTEIN		5.2	mg/L	<8.0	26670206403
26670207403	C-REACTIVE PROTEIN		1.3	mg/L	<8.0	26670207403
26670209403	C-REACTIVE PROTEIN	H	26.1	mg/L	<8.0	26670209403
26670211403	C-REACTIVE PROTEIN	H	40.6	mg/L	<8.0	26670211403
26670212403	C-REACTIVE PROTEIN	H	64.2	mg/L	<8.0	26670212403
26670213403	C-REACTIVE PROTEIN	H	20.3	mg/L	<8.0	26670213403
26670216403	C-REACTIVE PROTEIN	H	57.2	mg/L	<8.0	26670216403
26670222401	C-REACTIVE PROTEIN	H	11.3	mg/L	<8.0	26670222401
26670223401	C-REACTIVE PROTEIN	H	12.2	mg/L	<8.0	26670223401
26670225405	C-REACTIVE PROTEIN	H	208.9	mg/L	<8.0	26670225405
26670233401	C-REACTIVE PROTEIN		4.8	mg/L	<8.0	26670233401
26670239401	C-REACTIVE PROTEIN		<0.2	mg/L	<8.0	26670239401
26670250401	C-REACTIVE PROTEIN	H	61.7	mg/L	<8.0	26670250401
26670261404	C-REACTIVE PROTEIN	H	108.3	mg/L	<8.0	26670261404
26670267401	C-REACTIVE PROTEIN		6.7	mg/L	<8.0	26670267401
26670270401	C-REACTIVE PROTEIN		5.6	mg/L	<8.0	26670270401
26670272401	C-REACTIVE PROTEIN	H	31.2	mg/L	<8.0	26670272401
26670273401	C-REACTIVE PROTEIN		6	mg/L	<8.0	26670273401
26670276403	C-REACTIVE PROTEIN		1.8	mg/L	<8.0	26670276403
26670279401	C-REACTIVE PROTEIN	H	18	mg/L	<8.0	26670279401
26670281401	C-REACTIVE PROTEIN	H	22.2	mg/L	<8.0	26670281401
26670288403	C-REACTIVE PROTEIN	H	87	mg/L	<8.0	26670288403
26670290401	C-REACTIVE PROTEIN	H	46.4	mg/L	<8.0	26670290401
26670298401	C-REACTIVE PROTEIN		2.2	mg/L	<8.0	26670298401
26670307403	C-REACTIVE PROTEIN	H	30.9	mg/L	<8.0	26670307403
26670310403	C-REACTIVE PROTEIN	H	69.1	mg/L	<8.0	26670310403
26670313401	C-REACTIVE PROTEIN	H	27.8	mg/L	<8.0	26670313401
26670314403	C-REACTIVE PROTEIN	H	84.1	mg/L	<8.0	26670314403
26670315403	C-REACTIVE PROTEIN	H	215.9	mg/L	<8.0	26670315403
26670316403	C-REACTIVE PROTEIN	H	25.2	mg/L	<8.0	26670316403
26670317401	C-REACTIVE PROTEIN		1.2	mg/L	<8.0	26670317401
26670318401	C-REACTIVE PROTEIN		0.4	mg/L	<8.0	26670318401
26670319401	C-REACTIVE PROTEIN	H	11.5	mg/L	<8.0	26670319401
26670320401	C-REACTIVE PROTEIN		5.6	mg/L	<8.0	26670320401
